# Supplementary material for: Systematic Investigation of TCP Gene Family: Genome-Wide Identification and Light-Regulated Gene Expression Analysis in Pepino (Solanum Muricatum)
Source: Cells. 2023 Mar 26;12(7):1015. doi: 10.3390/cells12071015 (PMC10093338; doi:10.3390/cells12071015)
Supplement: Supplementary file 1 [file cells-12-01015-s001.zip]

Archive with 2 entries (2 files):
- supplementary Figures S1-S4.pdf
- Supplementary tables S1-S9.xlsx
