# Supplementary material for: Systematic Investigation of TCP Gene Family: Genome-Wide Identification and Light-Regulated Gene Expression Analysis in Pepino (Solanum Muricatum)
Source: Cells. 2023 Mar 26;12(7):1015. doi: 10.3390/cells12071015 (PMC10093338; doi:10.3390/cells12071015)
Supplement: Supplementary file 1 [file cells-12-01015-s001.zip › Supplementary tables S1-S9.xlsx]

## Sheet: Table S1
Table S1 The genes and sequences of primers used for qRT-PCR
Gene	Primer sequence	Tm	Length
SmTCP19-F	TATTTCCAGCTCTTCGTCT	53℃	145
SmTCP19-R	TGCCATAATAGTAGTATCGAC
SmTCP26-F	CCGAGACTGTTACTATGCCTT	53℃	144
SmTCP26-R	TTTTCGAGATCCGTCCACT
SmTCP23-F	AGAAGAGAAAACTAAGTGCAA	53℃	133
SmTCP23-R	TCGAAGAACTTACGTGCTA
SmTCP11-F	AAGAATTGTTCGTGTTTCGC	53℃	148
SmTCP11-R	ATTAAGCCCTAATCTGTCTTG
SmTCP24-F	CACACTAAAGTTGATGGTCGT	53℃	140
SmTCP24-R	CAATCACAGCAGGTTCAGC
SmTCP28-F	AAATGCGAGACAATTCGTT	53℃	148
SmTCP28-R	TAACTCCCCATTTGTTGCT
Internal Reference Gene-F	GAACCGGAGCAGGTGAAGAA	53℃
Internal Reference Gene-R	GAAGCAATCCCAGCGATACG

## Sheet: Table S2
Table S2 The Ct value plots of different SmTCP genes
SmTCP	Treatment	gene of interest-Ct			Actin-Ct
SmTCP11	F1	31.1424	30.1918	30.4661	20.8265	20.3912	21.3828
	B1	30.4042	30.4556	30.5153	22.5944	22.5944	22.688
	R1	30.2768	30.3615	30.4447	20.9171	20.7174	21.4002
	F2	30.3056	30.2605	29.6615	21.853	21.714	21.3406
	B2	30.6563	30.9817	30.7226	22.6055	22.7059	22.7913
	R2	31.4508	30.2661	30.522	21.2223	21.2173	21.3075
	F3	30.1695	29.9235	29.6618	21.6682	21.7156	21.6034
	B3	30.3973	30.4007	30.6204	22.2118	21.8698	22.629
	R3	28.579	28.731	28.4197	21.2458	21.1849	20.9781
SmTCP24	F1	25.1916	25.77	25.5382	21.1892	21.2729	20.6502
	B1	26.3393	26.204	25.953	21.7739	21.7148	21.2317
	R1	25.7277	26.0583	25.9076	21.2522	21.0656	20.9742
	F2	25.7545	25.7239	25.7019	21.3673	21.8178	21.9059
	B2	27.236	27.3154	27.9016	23.6238	22.6988	23.6353
	R2	25.3571	24.7961	25.6734	21.7629	21.4343	21.3377
	F3	25.3722	24.9674	25.6454	21.1301	20.606	21.4774
	B3	27.3503	27.2861	27.4114	20.8738	22.6424	22.6272
	R3	26.2974	26.6127	26.0606	21.9807	21.3221	21.416
SmTCP19	F1	26.5453	26.203	27.0755	20.9977	19.9647	20.4737
	B1	28.5853	27.6995	27.8216	20.8079	21.2323	20.9667
	R1	26.8232	26.8105	27.1962	21.6183	21.3448	21.1807
	F2	27.6959	26.8865	26.8509	21.4837	21.3712	20.8952
	B2	28.8034	29.5449	28.7064	22.7358	22.4028	23.0176
	R2	28.4008	27.9782	28.3344	20.9655	20.6565	20.9919
	F3	26.9454	29.5959	28.8552	22.5474	22.3995	21.6537
	B3	28.1955	27.1996	27.179	21.0588	21.12	20.8024
	R3	28.7838	28.7385	28.572	21.6902	21.3762	21.3074
SmTCP26	F1	24.4909	24.5495	24.2613	20.9828	21.435	20.7878
	B1	25.7379	25.715	26.2968	20.936	20.8143	19.0026
	R1	24.7423	24.4715	24.5249	21.0834	21.515	17.653
	F2	24.884	25.1913	25.0998	21.3924	21.7625	20.5122
	B2	25.9571	26.341	26.5874	22.1407	22.727	22.5685
	R2	25.8411	25.9177	25.7994	21.77	20.1764	21.4318
	F3	26.1724	26.2731	26.2371	22.7794	22.5727	22.8055
	B3	24.9468	25.932	25.6695	20.7623	22.1855	21.4342
	R3	25.7981	25.5282	25.7144	22.124	21.7942	22.1968
SmTCP28	F1	24.6855	24.6844	24.3145	20.7504	21.3477	21.4662
	B1	25.2136	24.6729	24.7741	21.6222	19.9221	21.7183
	R1	24.9111	25.1518	24.9873	20.9104	21.165	20.4827
	F2	26.2633	24.6986	24.2817	21.9042	19.7523	20.7865
	B2	27.3012	27.0012	27.4565	22.789	23.3102	23.9538
	R2	23.7412	24.3482	24.2256	20.9269	21.0757	21.7296
	F3	27.0468	27.4471	26.4721	22.1259	19.4879	22.0833
	B3	25.5425	26.6986	26.863	21.0013	21.3955	19.8919
	R3	23.8047	23.5321	23.6243	21.442	21.3251	21.193
SmTCP23	F1	28.1237	28.2632	28.5465	22.5232	21.7896	22.1514
	B1	29.9519	30.2098	31.265	22.5964	22.7051	22.6505
	R1	28.8762	28.8597	29.4856	21.6819	22.0028	21.9681
	F2	29.8577	28.9537	30.4126	22.3061	22.4615	23.8825
	B2	29.5865	29.8804	30.5929	22.6434	22.5578	22.4225
	R2	28.9073	28.5208	28.7923	22.687	22.3595	22.5329
	F3	29.7424	28.8384	29.1639	22.821	22.8453	22.924
	B3	30.4146	30.3483	30.4315	22.5932	22.4881	22.1878
	R3	28.5277	29.3871	29.0478	22.3974	21.8978	22.3084

## Sheet: Table S3
Table S3 Gene interaction regulatory network of eight TCPs of S. muricatum
Nodes	Nodes
SmuTCP19	TAA1
SmuTCP19	NAC031
SmuTCP19	DRM1
SmuTCP19	LOC102581404
SmuTCP19	CYP90D1
SmuTCP19	GLO1
SmuTCP19	CYP90C1
SmuTCP19	KAI2
SmuTCP19	LOC102579386
SmuTCP19	WRKY50
SmuTCP19	BHLH72
SmuTCP19	WRKY51
TIFY5A	SmuTCP19
TIFY5A	SmuTCP19
TIFY5A	SmuTCP19
TIFY5A	SmuTCP19
TIFY5A	SmuTCP19
SmuTCP26	SmuTCP19
SmuTCP26	SmuTCP19
SmuTCP26	WRKY40
SmuTCP26	UGT73C4
SmuTCP26	CYP90D1
SmuTCP26	ERF4
SmuTCP26	MYB15
SmuTCP26	WRKY41
SmuTCP26	WRKY41
TIFY10A	SmuTCP26
TIFY10A	SmuTCP26
SmuTCP40	APS1
SmuTCP40	EIX1
SmuTCP40	LOX2.1
SmuTCP40	LOX2.1
SmuTCP40	LOX2.1
SmuTCP40	LOX2.1
SmuTCP40	LOX2.1
SmuTCP40	LOX2.1
SmuTCP40	EJD97_018788
SmuTCP40	EGY2
SmuTCP40	YUC6
SmuTCP40	MAKR1
AGO7	SmuTCP40
NAC031	SmuTCP40
PIN6	SmuTCP40
GA2OX1	SmuTCP40
GA2OX1	SmuTCP40
GA2OX1	SmuTCP40
UBC24	SmuTCP40
CDC2C	SmuTCP40
GAM1	SmuTCP40
SmuTCP24	CCD8B
SmuTCP24	RAX3
AUX22D	SmuTCP24
PERK9	SmuTCP24
NAP2	SmuTCP24
LOG3	SmuTCP24
SmuTCP11	SmuTCP24
PNSB3	SmuTCP24
UGD5	SmuTCP24
SmuTCP11	PNSB3
SmuTCP11	ZOX1
SmuTCP11	SmuTCP24
SmuTCP11	CYCB1-2
SmuTCP11	EJD97_006484
SmuTCP11	MADS2
SmuTCP11	DBR
SmuTCP11	RBCS-3A/3C
SmuTCP11	RBCS-8B
SmuTCP11	RBCS-3A/3C
SmuTCP11	RBCS-1
AUX22D	SmuTCP11
HPD	SmuTCP11
H0813E03.4	SmuTCP11
FT	SmuTCP11
NAP2	SmuTCP11
PIN3	SmuTCP11
GA2OX1	SmuTCP11
GA2OX1	SmuTCP11
SmuTCP23	PER16
SmuTCP23	DRM1
SmuTCP23	LOC102581404
SmuTCP23	GLO1
SmuTCP23	SmuTCP28
SmuTCP23	KAI2
SmuTCP23	TBL11
SmuTCP23	LAF1
TIFY5A	SmuTCP23
TIFY5A	SmuTCP23
TIFY5A	SmuTCP23
TIFY5A	SmuTCP23
TIFY5A	SmuTCP23
EFM	SmuTCP16
CCR1	SmuTCP16
SmuTCP28	SmuTCP16
BHLH47	SmuTCP16
LOC102586788	SmuTCP16
HAT4	SmuTCP16
SmuTCP28	CML41
SmuTCP28	GATA8
SmuTCP28	LOC102582982
SmuTCP28	STR15
SmuTCP28	FZP
SmuTCP28	RFS
SmuTCP28	CML19
SmuTCP28	CML37
SmuTCP28	CML37
SmuTCP28	SmuTCP16
SmuTCP28	COL4
SmuTCP28	DOF5.4
SmuTCP28	LOC102581671
AUX22D	SmuTCP28
IAA12	SmuTCP28
PCR2	SmuTCP28
LE	SmuTCP28
TIFY10A	SmuTCP28
GRXC9	SmuTCP28
FXO37_27699	SmuTCP28
PERK9	SmuTCP28
SmuTCP23	SmuTCP28
NAP1	SmuTCP28
NAP2	SmuTCP28
EFM	SmuTCP28
LOG1	SmuTCP28
EXPA3	SmuTCP28
EXPA3	SmuTCP28
SAUR36	SmuTCP28
CML18	SmuTCP28
PNSB3	SmuTCP28
BBX32	SmuTCP28
LOC107011941	SmuTCP28
LOX2.1	SmuTCP28
LOX2.1	SmuTCP28
LOX2.1	SmuTCP28

## Sheet: Table S4
Table S4. The cis-acting elements in the promoter of family genes of SmTCPs in the network.
Gene	Element name	Element sequences	Start	Length	Strand	End	Species	Full description
Smu01G002900.1	Box 4	ATTAAT	167	6	+	173	Petroselinum crispum	part of a conserved DNA module involved in light responsiveness
Smu01G002900.1	ABRE	ACGTG	160	5	-	165	Arabidopsis thaliana	cis-acting element involved in the abscisic acid responsiveness
Smu01G002900.1	TATA-box	ATTATA	30	6	+	36	Brassica napus	core promoter element around -30 of transcription start
Smu01G002900.1	TATA-box	TATAA	31	5	-	36	Arabidopsis thaliana	core promoter element around -30 of transcription start
Smu01G002900.1	TATA-box	TATA	32	4	+	36	Arabidopsis thaliana	core promoter element around -30 of transcription start
Smu01G002900.1	TATA-box	TATTTAAA	51	8	+	59	Arabidopsis thaliana	core promoter element around -30 of transcription start
Smu01G002900.1	TATA-box	TAAAGATT	55	8	+	63	Arabidopsis thaliana	core promoter element around -30 of transcription start
Smu01G002900.1	TATA-box	TATA	137	4	+	141	Arabidopsis thaliana	core promoter element around -30 of transcription start
Smu01G002900.1	TATA-box	ATATAA	200	6	+	206	Brassica oleracea	core promoter element around -30 of transcription start
Smu01G002900.1	TATA-box	TATA	201	4	+	205	Arabidopsis thaliana	core promoter element around -30 of transcription start
Smu01G002900.1	TATA-box	TATA	291	4	+	295	Arabidopsis thaliana	core promoter element around -30 of transcription start
Smu01G002900.1	TATA-box	TATAA	378	5	-	383	Arabidopsis thaliana	core promoter element around -30 of transcription start
Smu01G002900.1	TATA-box	TATA	379	4	+	383	Arabidopsis thaliana	core promoter element around -30 of transcription start
Smu01G002900.1	TATA-box	TAAAGATT	422	8	+	430	Arabidopsis thaliana	core promoter element around -30 of transcription start
Smu01G002900.1	TATA-box	TACAAAA	480	7	+	487	Oryza sativa	core promoter element around -30 of transcription start
Smu01G002900.1	TATA-box	TACAAAA	584	7	-	591	Oryza sativa	core promoter element around -30 of transcription start
Smu01G002900.1	TATA-box	ATATAT	592	6	+	598	Brassica napus	core promoter element around -30 of transcription start
Smu01G002900.1	TATA-box	TATATA	593	6	+	599	Arabidopsis thaliana	core promoter element around -30 of transcription start
Smu01G002900.1	TATA-box	TATA	595	4	+	599	Arabidopsis thaliana	core promoter element around -30 of transcription start
Smu01G002900.1	TATA-box	TATAA	639	5	-	644	Arabidopsis thaliana	core promoter element around -30 of transcription start
Smu01G002900.1	TATA-box	TATA	640	4	+	644	Arabidopsis thaliana	core promoter element around -30 of transcription start
Smu01G002900.1	TATA-box	ATATAA	674	6	+	680	Brassica oleracea	core promoter element around -30 of transcription start
Smu01G002900.1	TATA-box	TATA	675	4	+	679	Arabidopsis thaliana	core promoter element around -30 of transcription start
Smu01G002900.1	TATA-box	TATAA	711	5	-	716	Arabidopsis thaliana	core promoter element around -30 of transcription start
Smu01G002900.1	TATA-box	TATA	712	4	+	716	Arabidopsis thaliana	core promoter element around -30 of transcription start
Smu01G002900.1	TATA-box	TATA	774	4	-	778	Arabidopsis thaliana	core promoter element around -30 of transcription start
Smu01G002900.1	TATA-box	TATTTAAA	1100	8	+	1108	Arabidopsis thaliana	core promoter element around -30 of transcription start
Smu01G002900.1	TATA-box	ATATAA	1141	6	+	1147	Brassica oleracea	core promoter element around -30 of transcription start
Smu01G002900.1	TATA-box	TATA	1142	4	-	1146	Arabidopsis thaliana	core promoter element around -30 of transcription start
Smu01G002900.1	TATA-box	TATACA	1455	6	-	1461	Helianthus annuus	core promoter element around -30 of transcription start
Smu01G002900.1	TATA-box	TATA	1457	4	-	1461	Arabidopsis thaliana	core promoter element around -30 of transcription start
Smu01G002900.1	AT-rich element	ATAGAAATCAA	641	10	+	651	Glycine max	binding site of AT-rich DNA binding protein (ATBP-1)
Smu01G002900.1	TCT-motif	TCTTAC	22	6	-	28	Arabidopsis thaliana	part of a light responsive element
Smu01G002900.1	ARE	AAACCA	1326	6	+	1332	Zea mays	cis-acting regulatory element essential for the anaerobic induction
Smu01G002900.1	TGACG-motif	TGACG	1196	5	-	1201	Hordeum vulgare	cis-acting regulatory element involved in the MeJA-responsiveness
Smu01G002900.1	G-Box	CACGTT	160	6	+	166	Pisum sativum	cis-acting regulatory element involved in light responsiveness
Smu01G002900.1	Unnamed__1	GAATTTAATTAA	1122	11	+	1133	Glycine max	60K protein binding site
Smu01G002900.1	CGTCA-motif	CGTCA	1196	5	+	1201	Hordeum vulgare	cis-acting regulatory element involved in the MeJA-responsiveness
Smu01G002900.1	A-box	CCGTCC	693	6	+	699	Petroselinum crispum	cis-acting regulatory element
Smu01G002900.1	CAAT-box	CAAAT	227	5	+	232	Pisum sativum	common cis-acting element in promoter and enhancer regions
Smu01G002900.1	CAAT-box	CAAAT	247	5	+	252	Pisum sativum	common cis-acting element in promoter and enhancer regions
Smu01G002900.1	CAAT-box	CCAAT	266	5	-	271	Arabidopsis thaliana	common cis-acting element in promoter and enhancer regions
Smu01G002900.1	CAAT-box	CCAAT	305	5	+	310	Arabidopsis thaliana	common cis-acting element in promoter and enhancer regions
Smu01G002900.1	CAAT-box	CAAAT	326	5	-	331	Pisum sativum	common cis-acting element in promoter and enhancer regions
Smu01G002900.1	CAAT-box	CAAAT	351	5	-	356	Pisum sativum	common cis-acting element in promoter and enhancer regions
Smu01G002900.1	CAAT-box	CAAAT	399	5	-	404	Pisum sativum	common cis-acting element in promoter and enhancer regions
Smu01G002900.1	CAAT-box	CAAAT	466	5	+	471	Pisum sativum	common cis-acting element in promoter and enhancer regions
Smu01G002900.1	CAAT-box	CAAAT	511	5	-	516	Pisum sativum	common cis-acting element in promoter and enhancer regions
Smu01G002900.1	CAAT-box	CAAAT	671	5	+	676	Pisum sativum	common cis-acting element in promoter and enhancer regions
Smu01G002900.1	CAAT-box	CAAAT	915	5	+	920	Pisum sativum	common cis-acting element in promoter and enhancer regions
Smu01G002900.1	CAAT-box	CAAAT	1054	5	+	1059	Pisum sativum	common cis-acting element in promoter and enhancer regions
Smu01G002900.1	CAAT-box	CAAAT	1273	5	+	1278	Pisum sativum	common cis-acting element in promoter and enhancer regions
Smu01G002900.1	CAAT-box	CAAAT	1280	5	-	1285	Pisum sativum	common cis-acting element in promoter and enhancer regions
Smu01G002900.1	CAAT-box	CAAAT	1403	5	-	1408	Pisum sativum	common cis-acting element in promoter and enhancer regions
Smu01G002900.1	CAAT-box	CCAAT	1461	5	-	1466	Arabidopsis thaliana	common cis-acting element in promoter and enhancer regions
Smu01G010770.1	TCT-motif	TCTTAC	964	6	+	970	Arabidopsis thaliana	part of a light responsive element
Smu01G010770.1	AT-rich element	ATAGAAATCAA	878	10	-	888	Glycine max	binding site of AT-rich DNA binding protein (ATBP-1)
Smu01G010770.1	GT1-motif	GGTTAA	340	6	+	346	Arabidopsis thaliana	light responsive element
Smu01G010770.1	GT1-motif	GGTTAA	342	6	-	348	Arabidopsis thaliana	light responsive element
Smu01G010770.1	ACE	CTAACGTATT	117	9	-	126	Petroselinum crispum	cis-acting element involved in light responsiveness
Smu01G010770.1	TATA-box	ATATAA	103	6	+	109	Brassica oleracea	core promoter element around -30 of transcription start
Smu01G010770.1	TATA-box	TATA	104	4	+	108	Arabidopsis thaliana	core promoter element around -30 of transcription start
Smu01G010770.1	TATA-box	TATAAAA	148	7	-	155	Pisum sativum	core promoter element around -30 of transcription start
Smu01G010770.1	TATA-box	TATAAA	149	6	-	155	Helianthus annuus	core promoter element around -30 of transcription start
Smu01G010770.1	TATA-box	TATAA	150	5	-	155	Arabidopsis thaliana	core promoter element around -30 of transcription start
Smu01G010770.1	TATA-box	TATA	151	4	+	155	Arabidopsis thaliana	core promoter element around -30 of transcription start
Smu01G010770.1	TATA-box	TATA	366	4	+	370	Arabidopsis thaliana	core promoter element around -30 of transcription start
Smu01G010770.1	TATA-box	TATA	381	4	+	385	Arabidopsis thaliana	core promoter element around -30 of transcription start
Smu01G010770.1	TATA-box	TATATA	537	6	+	543	Arabidopsis thaliana	core promoter element around -30 of transcription start
Smu01G010770.1	TATA-box	ATATAT	538	6	+	544	Brassica napus	core promoter element around -30 of transcription start
Smu01G010770.1	TATA-box	TATA	539	4	+	543	Arabidopsis thaliana	core promoter element around -30 of transcription start
Smu01G010770.1	TATA-box	ATATAT	596	6	+	602	Brassica napus	core promoter element around -30 of transcription start
Smu01G010770.1	TATA-box	TATATA	597	6	+	603	Arabidopsis thaliana	core promoter element around -30 of transcription start
Smu01G010770.1	TATA-box	ATATAA	598	6	+	604	Brassica oleracea	core promoter element around -30 of transcription start
Smu01G010770.1	TATA-box	TATA	599	4	+	603	Arabidopsis thaliana	core promoter element around -30 of transcription start
Smu01G010770.1	TATA-box	ATATAT	665	6	+	671	Brassica napus	core promoter element around -30 of transcription start
Smu01G010770.1	TATA-box	TATA	666	4	+	670	Arabidopsis thaliana	core promoter element around -30 of transcription start
Smu01G010770.1	TATA-box	TATTTAAA	730	8	-	738	Arabidopsis thaliana	core promoter element around -30 of transcription start
Smu01G010770.1	TATA-box	TATAA	742	5	-	747	Arabidopsis thaliana	core promoter element around -30 of transcription start
Smu01G010770.1	TATA-box	TATA	743	4	+	747	Arabidopsis thaliana	core promoter element around -30 of transcription start
Smu01G010770.1	TATA-box	TACAAAA	794	7	+	801	Oryza sativa	core promoter element around -30 of transcription start
Smu01G010770.1	TATA-box	TATAA	847	5	-	852	Arabidopsis thaliana	core promoter element around -30 of transcription start
Smu01G010770.1	TATA-box	TATA	848	4	-	852	Arabidopsis thaliana	core promoter element around -30 of transcription start
Smu01G010770.1	TATA-box	TATACA	852	6	-	858	Helianthus annuus	core promoter element around -30 of transcription start
Smu01G010770.1	TATA-box	TATA	854	4	-	858	Arabidopsis thaliana	core promoter element around -30 of transcription start
Smu01G010770.1	TATA-box	TATA	867	4	-	871	Arabidopsis thaliana	core promoter element around -30 of transcription start
Smu01G010770.1	TATA-box	taTATAAAtc	880	10	-	890	Arabidopsis thaliana	core promoter element around -30 of transcription start
Smu01G010770.1	TATA-box	TATAAAT	881	7	-	888	Brassica juncea	core promoter element around -30 of transcription start
Smu01G010770.1	TATA-box	TATAAA	882	6	-	888	Helianthus annuus	core promoter element around -30 of transcription start
Smu01G010770.1	TATA-box	TATATAA	883	7	-	890	Arabidopsis thaliana	core promoter element around -30 of transcription start
Smu01G010770.1	TATA-box	TATATA	884	6	-	890	Arabidopsis thaliana	core promoter element around -30 of transcription start
Smu01G010770.1	TATA-box	ATATAT	885	6	-	891	Brassica napus	core promoter element around -30 of transcription start
Smu01G010770.1	TATA-box	TATA	886	4	-	890	Arabidopsis thaliana	core promoter element around -30 of transcription start
Smu01G010770.1	TATA-box	TATA	894	4	-	898	Arabidopsis thaliana	core promoter element around -30 of transcription start
Smu01G010770.1	TATA-box	TATAA	1097	5	-	1102	Arabidopsis thaliana	core promoter element around -30 of transcription start
Smu01G010770.1	TATA-box	TATA	1098	4	-	1102	Arabidopsis thaliana	core promoter element around -30 of transcription start
Smu01G010770.1	TATA-box	TATTTAAA	1154	8	+	1162	Arabidopsis thaliana	core promoter element around -30 of transcription start
Smu01G010770.1	TATA-box	TATTTAAA	1156	8	-	1164	Arabidopsis thaliana	core promoter element around -30 of transcription start
Smu01G010770.1	TATA-box	TATA	1228	4	-	1232	Arabidopsis thaliana	core promoter element around -30 of transcription start
Smu01G010770.1	Box 4	ATTAAT	1163	6	-	1169	Petroselinum crispum	part of a conserved DNA module involved in light responsiveness
Smu01G010770.1	Box 4	ATTAAT	1481	6	-	1487	Petroselinum crispum	part of a conserved DNA module involved in light responsiveness
Smu01G010770.1	TCA-element	TCAGAAGAGG	229	10	+	239	Brassica oleracea	cis-acting element involved in salicylic acid responsiveness
Smu01G010770.1	MRE	AACCTAA	259	7	-	266	Petroselinum crispum	MYB binding site involved in light responsiveness
Smu01G010770.1	MRE	AACCTAA	1475	7	+	1482	Petroselinum crispum	MYB binding site involved in light responsiveness
Smu01G010770.1	ARE	AAACCA	145	6	-	151	Zea mays	cis-acting regulatory element essential for the anaerobic induction
Smu01G010770.1	ARE	AAACCA	482	6	-	488	Zea mays	cis-acting regulatory element essential for the anaerobic induction
Smu01G010770.1	CCAAT-box	CAACGG	654	6	-	660	Hordeum vulgare	MYBHv1 binding site
Smu01G010770.1	ATCT-motif	AATCTAATCC	1378	9	+	1387	Pisum sativum	part of a conserved DNA module involved in light responsiveness
Smu01G010770.1	TC-rich repeats	ATTCTCTAAC	177	10	-	187	Nicotiana tabacum	cis-acting element involved in defense and stress responsiveness
Smu01G010770.1	P-box	CCTTTTG	1308	7	-	1315	Oryza sativa	gibberellin-responsive element
Smu01G010770.1	CAAT-box	CAAAT	15	5	+	20	Pisum sativum	common cis-acting element in promoter and enhancer regions
Smu01G010770.1	CAAT-box	CCCAATTT	21	8	-	29	Arabidopsis thaliana	common cis-acting element in promoter and enhancer regions
Smu01G010770.1	CAAT-box	CCAAT	23	5	-	28	Arabidopsis thaliana	common cis-acting element in promoter and enhancer regions
Smu01G010770.1	CAAT-box	CAAAT	200	5	-	205	Pisum sativum	common cis-acting element in promoter and enhancer regions
Smu01G010770.1	CAAT-box	CCAAT	225	5	+	230	Arabidopsis thaliana	common cis-acting element in promoter and enhancer regions
Smu01G010770.1	CAAT-box	CCAAT	310	5	+	315	Arabidopsis thaliana	common cis-acting element in promoter and enhancer regions
Smu01G010770.1	CAAT-box	CAAAT	384	5	-	389	Pisum sativum	common cis-acting element in promoter and enhancer regions
Smu01G010770.1	CAAT-box	CAAAT	447	5	-	452	Pisum sativum	common cis-acting element in promoter and enhancer regions
Smu01G010770.1	CAAT-box	CCAAT	453	5	+	458	Arabidopsis thaliana	common cis-acting element in promoter and enhancer regions
Smu01G010770.1	CAAT-box	CCAAT	695	5	-	700	Arabidopsis thaliana	common cis-acting element in promoter and enhancer regions
Smu01G010770.1	CAAT-box	CAAAT	977	5	-	982	Pisum sativum	common cis-acting element in promoter and enhancer regions
Smu01G010770.1	CAAT-box	CCAAT	1019	5	+	1024	Arabidopsis thaliana	common cis-acting element in promoter and enhancer regions
Smu01G010770.1	CAAT-box	CAAAT	1028	5	+	1033	Pisum sativum	common cis-acting element in promoter and enhancer regions
Smu01G010770.1	CAAT-box	CCAAT	1221	5	-	1226	Arabidopsis thaliana	common cis-acting element in promoter and enhancer regions
Smu01G010770.1	CAAT-box	CAAAT	1464	5	+	1469	Pisum sativum	common cis-acting element in promoter and enhancer regions
Smu01G010770.1	MBS	CAACTG	1142	6	-	1148	Arabidopsis thaliana	MYB binding site involved in drought-inducibility
Smu01G010850.1	MBS	CAACTG	1142	6	-	1148	Arabidopsis thaliana	MYB binding site involved in drought-inducibility
Smu01G010850.1	P-box	CCTTTTG	1308	7	-	1315	Oryza sativa	gibberellin-responsive element
Smu01G010850.1	CAAT-box	CCAAT	13	5	-	18	Arabidopsis thaliana	common cis-acting element in promoter and enhancer regions
Smu01G010850.1	CAAT-box	CAAAT	100	5	+	105	Pisum sativum	common cis-acting element in promoter and enhancer regions
Smu01G010850.1	CAAT-box	CAAAT	103	5	-	108	Pisum sativum	common cis-acting element in promoter and enhancer regions
Smu01G010850.1	CAAT-box	CCAAT	143	5	+	148	Arabidopsis thaliana	common cis-acting element in promoter and enhancer regions
Smu01G010850.1	CAAT-box	CAAAT	148	5	-	153	Pisum sativum	common cis-acting element in promoter and enhancer regions
Smu01G010850.1	CAAT-box	CAAAT	165	5	-	170	Pisum sativum	common cis-acting element in promoter and enhancer regions
Smu01G010850.1	CAAT-box	CCAAT	183	5	+	188	Arabidopsis thaliana	common cis-acting element in promoter and enhancer regions
Smu01G010850.1	CAAT-box	CAAAT	273	5	-	278	Pisum sativum	common cis-acting element in promoter and enhancer regions
Smu01G010850.1	CAAT-box	CAAAT	353	5	-	358	Pisum sativum	common cis-acting element in promoter and enhancer regions
Smu01G010850.1	CAAT-box	CAAAT	384	5	-	389	Pisum sativum	common cis-acting element in promoter and enhancer regions
Smu01G010850.1	CAAT-box	CAAAT	447	5	-	452	Pisum sativum	common cis-acting element in promoter and enhancer regions
Smu01G010850.1	CAAT-box	CCAAT	453	5	+	458	Arabidopsis thaliana	common cis-acting element in promoter and enhancer regions
Smu01G010850.1	CAAT-box	CCAAT	694	5	-	699	Arabidopsis thaliana	common cis-acting element in promoter and enhancer regions
Smu01G010850.1	CAAT-box	CAAAT	976	5	-	981	Pisum sativum	common cis-acting element in promoter and enhancer regions
Smu01G010850.1	CAAT-box	CCAAT	1018	5	+	1023	Arabidopsis thaliana	common cis-acting element in promoter and enhancer regions
Smu01G010850.1	CAAT-box	CAAAT	1027	5	+	1032	Pisum sativum	common cis-acting element in promoter and enhancer regions
Smu01G010850.1	CAAT-box	CCAAT	1221	5	-	1226	Arabidopsis thaliana	common cis-acting element in promoter and enhancer regions
Smu01G010850.1	ATCT-motif	AATCTAATCC	1378	9	+	1387	Pisum sativum	part of a conserved DNA module involved in light responsiveness
Smu01G010850.1	chs-CMA2a	TCACTTGA	232	8	-	240	Petroselinum crispum	part of a light responsive element
Smu01G010850.1	ARE	AAACCA	482	6	-	488	Zea mays	cis-acting regulatory element essential for the anaerobic induction
Smu01G010850.1	ARE	AAACCA	571	6	+	577	Zea mays	cis-acting regulatory element essential for the anaerobic induction
Smu01G010850.1	ARE	AAACCA	783	6	+	789	Zea mays	cis-acting regulatory element essential for the anaerobic induction
Smu01G010850.1	LAMP-element	CTTTATCA	334	8	-	342	Pisum sativum	part of a light responsive element
Smu01G010850.1	TATA-box	ATTATA	62	6	+	68	Brassica napus	core promoter element around -30 of transcription start
Smu01G010850.1	TATA-box	TATAA	63	5	-	68	Arabidopsis thaliana	core promoter element around -30 of transcription start
Smu01G010850.1	TATA-box	TATA	64	4	+	68	Arabidopsis thaliana	core promoter element around -30 of transcription start
Smu01G010850.1	TATA-box	TATA	94	4	+	98	Arabidopsis thaliana	core promoter element around -30 of transcription start
Smu01G010850.1	TATA-box	TATAAA	153	6	-	159	Helianthus annuus	core promoter element around -30 of transcription start
Smu01G010850.1	TATA-box	TATAA	154	5	-	159	Arabidopsis thaliana	core promoter element around -30 of transcription start
Smu01G010850.1	TATA-box	TATA	155	4	+	159	Arabidopsis thaliana	core promoter element around -30 of transcription start
Smu01G010850.1	TATA-box	TATAA	161	5	-	166	Arabidopsis thaliana	core promoter element around -30 of transcription start
Smu01G010850.1	TATA-box	TATA	162	4	+	166	Arabidopsis thaliana	core promoter element around -30 of transcription start
Smu01G010850.1	TATA-box	ATTATA	170	6	+	176	Brassica napus	core promoter element around -30 of transcription start
Smu01G010850.1	TATA-box	TATATAA	171	7	-	178	Arabidopsis thaliana	core promoter element around -30 of transcription start
Smu01G010850.1	TATA-box	TATATA	172	6	+	178	Arabidopsis thaliana	core promoter element around -30 of transcription start
Smu01G010850.1	TATA-box	TATA	174	4	+	178	Arabidopsis thaliana	core promoter element around -30 of transcription start
Smu01G010850.1	TATA-box	TATA	220	4	+	224	Arabidopsis thaliana	core promoter element around -30 of transcription start
Smu01G010850.1	TATA-box	TATACA	259	6	-	265	Helianthus annuus	core promoter element around -30 of transcription start
Smu01G010850.1	TATA-box	TATA	261	4	+	265	Arabidopsis thaliana	core promoter element around -30 of transcription start
Smu01G010850.1	TATA-box	TATA	292	4	+	296	Arabidopsis thaliana	core promoter element around -30 of transcription start
Smu01G010850.1	TATA-box	taTATAAAtc	301	9	-	310	Arabidopsis thaliana	core promoter element around -30 of transcription start
Smu01G010850.1	TATA-box	TATAAAA	304	7	-	311	Pisum sativum	core promoter element around -30 of transcription start
Smu01G010850.1	TATA-box	TATAAA	305	6	-	311	Helianthus annuus	core promoter element around -30 of transcription start
Smu01G010850.1	TATA-box	TATAA	306	5	-	311	Arabidopsis thaliana	core promoter element around -30 of transcription start
Smu01G010850.1	TATA-box	TATA	307	4	+	311	Arabidopsis thaliana	core promoter element around -30 of transcription start
Smu01G010850.1	TATA-box	TATA	319	4	+	323	Arabidopsis thaliana	core promoter element around -30 of transcription start
Smu01G010850.1	TATA-box	TATA	350	4	+	354	Arabidopsis thaliana	core promoter element around -30 of transcription start
Smu01G010850.1	TATA-box	TATA	366	4	+	370	Arabidopsis thaliana	core promoter element around -30 of transcription start
Smu01G010850.1	TATA-box	TATA	381	4	+	385	Arabidopsis thaliana	core promoter element around -30 of transcription start
Smu01G010850.1	TATA-box	TATAAAA	396	7	-	403	Pisum sativum	core promoter element around -30 of transcription start
Smu01G010850.1	TATA-box	TATAAA	397	6	-	403	Helianthus annuus	core promoter element around -30 of transcription start
Smu01G010850.1	TATA-box	TATAA	398	5	-	403	Arabidopsis thaliana	core promoter element around -30 of transcription start
Smu01G010850.1	TATA-box	TATA	399	4	+	403	Arabidopsis thaliana	core promoter element around -30 of transcription start
Smu01G010850.1	TATA-box	TATA	499	4	+	503	Arabidopsis thaliana	core promoter element around -30 of transcription start
Smu01G010850.1	TATA-box	TATA	539	4	+	543	Arabidopsis thaliana	core promoter element around -30 of transcription start
Smu01G010850.1	TATA-box	TATA	591	4	+	595	Arabidopsis thaliana	core promoter element around -30 of transcription start
Smu01G010850.1	TATA-box	ATATAT	664	6	+	670	Brassica napus	core promoter element around -30 of transcription start
Smu01G010850.1	TATA-box	TATA	665	4	+	669	Arabidopsis thaliana	core promoter element around -30 of transcription start
Smu01G010850.1	TATA-box	TATTTAAA	729	8	-	737	Arabidopsis thaliana	core promoter element around -30 of transcription start
Smu01G010850.1	TATA-box	TATAA	741	5	-	746	Arabidopsis thaliana	core promoter element around -30 of transcription start
Smu01G010850.1	TATA-box	TATA	742	4	+	746	Arabidopsis thaliana	core promoter element around -30 of transcription start
Smu01G010850.1	TATA-box	TACAAAA	793	7	+	800	Oryza sativa	core promoter element around -30 of transcription start
Smu01G010850.1	TATA-box	TATAA	846	5	-	851	Arabidopsis thaliana	core promoter element around -30 of transcription start
Smu01G010850.1	TATA-box	TATA	847	4	-	851	Arabidopsis thaliana	core promoter element around -30 of transcription start
Smu01G010850.1	TATA-box	TATA	853	4	-	857	Arabidopsis thaliana	core promoter element around -30 of transcription start
Smu01G010850.1	TATA-box	taTATAAAtc	879	10	-	889	Arabidopsis thaliana	core promoter element around -30 of transcription start
Smu01G010850.1	TATA-box	TATAAAT	880	7	-	887	Brassica juncea	core promoter element around -30 of transcription start
Smu01G010850.1	TATA-box	TATAAA	881	6	-	887	Helianthus annuus	core promoter element around -30 of transcription start
Smu01G010850.1	TATA-box	TATATAA	882	7	-	889	Arabidopsis thaliana	core promoter element around -30 of transcription start
Smu01G010850.1	TATA-box	TATATA	883	6	-	889	Arabidopsis thaliana	core promoter element around -30 of transcription start
Smu01G010850.1	TATA-box	ATATAT	884	6	-	890	Brassica napus	core promoter element around -30 of transcription start
Smu01G010850.1	TATA-box	TATA	885	4	-	889	Arabidopsis thaliana	core promoter element around -30 of transcription start
Smu01G010850.1	TATA-box	TATAA	1097	5	-	1102	Arabidopsis thaliana	core promoter element around -30 of transcription start
Smu01G010850.1	TATA-box	TATA	1098	4	-	1102	Arabidopsis thaliana	core promoter element around -30 of transcription start
Smu01G010850.1	TATA-box	TATTTAAA	1154	8	+	1162	Arabidopsis thaliana	core promoter element around -30 of transcription start
Smu01G010850.1	TATA-box	TATTTAAA	1156	8	-	1164	Arabidopsis thaliana	core promoter element around -30 of transcription start
Smu01G010850.1	TATA-box	TATA	1228	4	-	1232	Arabidopsis thaliana	core promoter element around -30 of transcription start
Smu01G010850.1	Box 4	ATTAAT	723	6	+	729	Petroselinum crispum	part of a conserved DNA module involved in light responsiveness
Smu01G010850.1	Box 4	ATTAAT	1163	6	-	1169	Petroselinum crispum	part of a conserved DNA module involved in light responsiveness
Smu01G010850.1	Box 4	ATTAAT	1481	6	-	1487	Petroselinum crispum	part of a conserved DNA module involved in light responsiveness
Smu01G010850.1	AT-rich element	ATAGAAATCAA	877	10	-	887	Glycine max	binding site of AT-rich DNA binding protein (ATBP-1)
Smu01G010850.1	TCT-motif	TCTTAC	963	6	+	969	Arabidopsis thaliana	part of a light responsive element
Smu01G012690.1	ATCT-motif	AATCTAATCC	616	9	-	625	Pisum sativum	part of a conserved DNA module involved in light responsiveness
Smu01G012690.1	ATCT-motif	AATCTAATCC	1378	9	+	1387	Pisum sativum	part of a conserved DNA module involved in light responsiveness
Smu01G012690.1	TC-rich repeats	ATTCTCTAAC	185	9	-	194	Nicotiana tabacum	cis-acting element involved in defense and stress responsiveness
Smu01G012690.1	P-box	CCTTTTG	1308	7	-	1315	Oryza sativa	gibberellin-responsive element
Smu01G012690.1	CAAT-box	CAAAT	24	5	+	29	Pisum sativum	common cis-acting element in promoter and enhancer regions
Smu01G012690.1	CAAT-box	CCCAATTT	30	8	-	38	Arabidopsis thaliana	common cis-acting element in promoter and enhancer regions
Smu01G012690.1	CAAT-box	CCAAT	32	5	-	37	Arabidopsis thaliana	common cis-acting element in promoter and enhancer regions
Smu01G012690.1	CAAT-box	CAAAT	208	5	-	213	Pisum sativum	common cis-acting element in promoter and enhancer regions
Smu01G012690.1	CAAT-box	CCAAT	233	5	+	238	Arabidopsis thaliana	common cis-acting element in promoter and enhancer regions
Smu01G012690.1	CAAT-box	CAAAT	318	5	+	323	Pisum sativum	common cis-acting element in promoter and enhancer regions
Smu01G012690.1	CAAT-box	CAAAT	392	5	-	397	Pisum sativum	common cis-acting element in promoter and enhancer regions
Smu01G012690.1	CAAT-box	CAAAT	455	5	-	460	Pisum sativum	common cis-acting element in promoter and enhancer regions
Smu01G012690.1	CAAT-box	CCAAT	461	5	+	466	Arabidopsis thaliana	common cis-acting element in promoter and enhancer regions
Smu01G012690.1	CAAT-box	CCAAT	702	5	-	707	Arabidopsis thaliana	common cis-acting element in promoter and enhancer regions
Smu01G012690.1	CAAT-box	CAAAT	976	5	-	981	Pisum sativum	common cis-acting element in promoter and enhancer regions
Smu01G012690.1	CAAT-box	CCAAT	1018	5	+	1023	Arabidopsis thaliana	common cis-acting element in promoter and enhancer regions
Smu01G012690.1	CAAT-box	CAAAT	1027	5	+	1032	Pisum sativum	common cis-acting element in promoter and enhancer regions
Smu01G012690.1	CAAT-box	CAAAT	1210	5	-	1215	Pisum sativum	common cis-acting element in promoter and enhancer regions
Smu01G012690.1	CAAT-box	CCAAT	1221	5	-	1226	Arabidopsis thaliana	common cis-acting element in promoter and enhancer regions
Smu01G012690.1	CAAT-box	CAAAT	1464	5	+	1469	Pisum sativum	common cis-acting element in promoter and enhancer regions
Smu01G012690.1	I-box	gGATAAGGTG	1169	9	-	1178	Zea mays	part of a light responsive element
Smu01G012690.1	MBS	CAACTG	1142	6	-	1148	Arabidopsis thaliana	MYB binding site involved in drought-inducibility
Smu01G012690.1	GT1-motif	GGTTAA	348	6	+	354	Arabidopsis thaliana	light responsive element
Smu01G012690.1	GT1-motif	GGTTAA	350	6	-	356	Arabidopsis thaliana	light responsive element
Smu01G012690.1	TCT-motif	TCTTAC	962	6	+	968	Arabidopsis thaliana	part of a light responsive element
Smu01G012690.1	AT-rich element	ATAGAAATCAA	876	10	-	886	Glycine max	binding site of AT-rich DNA binding protein (ATBP-1)
Smu01G012690.1	Box 4	ATTAAT	175	6	+	181	Petroselinum crispum	part of a conserved DNA module involved in light responsiveness
Smu01G012690.1	Box 4	ATTAAT	1481	6	-	1487	Petroselinum crispum	part of a conserved DNA module involved in light responsiveness
Smu01G012690.1	ACE	CTAACGTATT	125	9	-	134	Petroselinum crispum	cis-acting element involved in light responsiveness
Smu01G012690.1	TATA-box	ATATAA	111	6	+	117	Brassica oleracea	core promoter element around -30 of transcription start
Smu01G012690.1	TATA-box	TATA	112	4	+	116	Arabidopsis thaliana	core promoter element around -30 of transcription start
Smu01G012690.1	TATA-box	TACAAAA	156	7	-	163	Oryza sativa	core promoter element around -30 of transcription start
Smu01G012690.1	TATA-box	TATA	374	4	+	378	Arabidopsis thaliana	core promoter element around -30 of transcription start
Smu01G012690.1	TATA-box	TATA	389	4	+	393	Arabidopsis thaliana	core promoter element around -30 of transcription start
Smu01G012690.1	TATA-box	TATA	507	4	+	511	Arabidopsis thaliana	core promoter element around -30 of transcription start
Smu01G012690.1	TATA-box	TATATA	545	6	+	551	Arabidopsis thaliana	core promoter element around -30 of transcription start
Smu01G012690.1	TATA-box	ATATAT	546	6	+	552	Brassica napus	core promoter element around -30 of transcription start
Smu01G012690.1	TATA-box	TATA	547	4	+	551	Arabidopsis thaliana	core promoter element around -30 of transcription start
Smu01G012690.1	TATA-box	TATA	599	4	+	603	Arabidopsis thaliana	core promoter element around -30 of transcription start
Smu01G012690.1	TATA-box	ATATAT	603	6	+	609	Brassica napus	core promoter element around -30 of transcription start
Smu01G012690.1	TATA-box	TATATA	604	6	+	610	Arabidopsis thaliana	core promoter element around -30 of transcription start
Smu01G012690.1	TATA-box	ATATAA	605	6	+	611	Brassica oleracea	core promoter element around -30 of transcription start
Smu01G012690.1	TATA-box	TATA	606	4	+	610	Arabidopsis thaliana	core promoter element around -30 of transcription start
Smu01G012690.1	TATA-box	ATATAT	672	6	+	678	Brassica napus	core promoter element around -30 of transcription start
Smu01G012690.1	TATA-box	TATA	673	4	+	677	Arabidopsis thaliana	core promoter element around -30 of transcription start
Smu01G012690.1	TATA-box	TAAAGATT	686	8	-	694	Arabidopsis thaliana	core promoter element around -30 of transcription start
Smu01G012690.1	TATA-box	TATTTAAA	736	8	-	744	Arabidopsis thaliana	core promoter element around -30 of transcription start
Smu01G012690.1	TATA-box	TATAA	748	5	-	753	Arabidopsis thaliana	core promoter element around -30 of transcription start
Smu01G012690.1	TATA-box	TATA	749	4	+	753	Arabidopsis thaliana	core promoter element around -30 of transcription start
Smu01G012690.1	TATA-box	TATTTAAA	786	8	-	794	Arabidopsis thaliana	core promoter element around -30 of transcription start
Smu01G012690.1	TATA-box	TACAAAA	792	7	+	799	Oryza sativa	core promoter element around -30 of transcription start
Smu01G012690.1	TATA-box	TATAA	845	5	-	850	Arabidopsis thaliana	core promoter element around -30 of transcription start
Smu01G012690.1	TATA-box	TATA	846	4	-	850	Arabidopsis thaliana	core promoter element around -30 of transcription start
Smu01G012690.1	TATA-box	TATA	852	4	-	856	Arabidopsis thaliana	core promoter element around -30 of transcription start
Smu01G012690.1	TATA-box	taTATAAAtc	878	10	-	888	Arabidopsis thaliana	core promoter element around -30 of transcription start
Smu01G012690.1	TATA-box	TATAAAT	879	7	-	886	Brassica juncea	core promoter element around -30 of transcription start
Smu01G012690.1	TATA-box	TATAAA	880	6	-	886	Helianthus annuus	core promoter element around -30 of transcription start
Smu01G012690.1	TATA-box	TATATAA	881	7	-	888	Arabidopsis thaliana	core promoter element around -30 of transcription start
Smu01G012690.1	TATA-box	TATATA	882	6	-	888	Arabidopsis thaliana	core promoter element around -30 of transcription start
Smu01G012690.1	TATA-box	ATATAT	883	6	-	889	Brassica napus	core promoter element around -30 of transcription start
Smu01G012690.1	TATA-box	TATA	884	4	-	888	Arabidopsis thaliana	core promoter element around -30 of transcription start
Smu01G012690.1	TATA-box	TATA	892	4	-	896	Arabidopsis thaliana	core promoter element around -30 of transcription start
Smu01G012690.1	TATA-box	TATAA	1097	5	-	1102	Arabidopsis thaliana	core promoter element around -30 of transcription start
Smu01G012690.1	TATA-box	TATA	1098	4	-	1102	Arabidopsis thaliana	core promoter element around -30 of transcription start
Smu01G012690.1	TATA-box	TATTTAAA	1154	8	+	1162	Arabidopsis thaliana	core promoter element around -30 of transcription start
Smu01G012690.1	TATA-box	TATTTAAA	1156	8	-	1164	Arabidopsis thaliana	core promoter element around -30 of transcription start
Smu01G012690.1	TATA-box	TATA	1228	4	-	1232	Arabidopsis thaliana	core promoter element around -30 of transcription start
Smu01G012690.1	MRE	AACCTAA	180	7	-	187	Petroselinum crispum	MYB binding site involved in light responsiveness
Smu01G012690.1	MRE	AACCTAA	267	7	-	274	Petroselinum crispum	MYB binding site involved in light responsiveness
Smu01G012690.1	MRE	AACCTAA	718	7	-	725	Petroselinum crispum	MYB binding site involved in light responsiveness
Smu01G012690.1	TCA-element	TCAGAAGAGG	237	10	+	247	Brassica oleracea	cis-acting element involved in salicylic acid responsiveness
Smu01G012690.1	ARE	AAACCA	153	6	-	159	Zea mays	cis-acting regulatory element essential for the anaerobic induction
Smu01G012690.1	ARE	AAACCA	490	6	-	496	Zea mays	cis-acting regulatory element essential for the anaerobic induction
Smu01G012690.1	G-box	CACGAC	641	6	-	647	Zea mays	cis-acting regulatory element involved in light responsiveness
Smu01G028040.1	ABRE	ACGTG	647	5	+	652	Arabidopsis thaliana	cis-acting element involved in the abscisic acid responsiveness
Smu01G028040.1	ABRE	ACGTG	1377	5	+	1382	Arabidopsis thaliana	cis-acting element involved in the abscisic acid responsiveness
Smu01G028040.1	TATA-box	ATTATA	83	6	+	89	Brassica napus	core promoter element around -30 of transcription start
Smu01G028040.1	TATA-box	TATAA	84	5	-	89	Arabidopsis thaliana	core promoter element around -30 of transcription start
Smu01G028040.1	TATA-box	TATA	85	4	+	89	Arabidopsis thaliana	core promoter element around -30 of transcription start
Smu01G028040.1	TATA-box	ATTATA	94	6	+	100	Brassica napus	core promoter element around -30 of transcription start
Smu01G028040.1	TATA-box	TATAA	95	5	-	100	Arabidopsis thaliana	core promoter element around -30 of transcription start
Smu01G028040.1	TATA-box	TATA	96	4	+	100	Arabidopsis thaliana	core promoter element around -30 of transcription start
Smu01G028040.1	TATA-box	ATATAT	434	6	+	440	Brassica napus	core promoter element around -30 of transcription start
Smu01G028040.1	TATA-box	TATA	435	4	+	439	Arabidopsis thaliana	core promoter element around -30 of transcription start
Smu01G028040.1	TATA-box	TATAAAA	508	7	-	515	Pisum sativum	core promoter element around -30 of transcription start
Smu01G028040.1	TATA-box	TATAAA	509	6	-	515	Helianthus annuus	core promoter element around -30 of transcription start
Smu01G028040.1	TATA-box	TATAA	510	5	-	515	Arabidopsis thaliana	core promoter element around -30 of transcription start
Smu01G028040.1	TATA-box	TATA	511	4	+	515	Arabidopsis thaliana	core promoter element around -30 of transcription start
Smu01G028040.1	TATA-box	TATAA	598	5	-	603	Arabidopsis thaliana	core promoter element around -30 of transcription start
Smu01G028040.1	TATA-box	TATA	599	4	+	603	Arabidopsis thaliana	core promoter element around -30 of transcription start
Smu01G028040.1	TATA-box	ATATAA	612	6	+	618	Brassica oleracea	core promoter element around -30 of transcription start
Smu01G028040.1	TATA-box	TATA	613	4	+	617	Arabidopsis thaliana	core promoter element around -30 of transcription start
Smu01G028040.1	TATA-box	TATA	624	4	+	628	Arabidopsis thaliana	core promoter element around -30 of transcription start
Smu01G028040.1	TATA-box	TATATA	730	6	+	736	Arabidopsis thaliana	core promoter element around -30 of transcription start
Smu01G028040.1	TATA-box	ATATAT	731	6	+	737	Brassica napus	core promoter element around -30 of transcription start
Smu01G028040.1	TATA-box	TATA	732	4	+	736	Arabidopsis thaliana	core promoter element around -30 of transcription start
Smu01G028040.1	TATA-box	taTATAAAtc	867	9	-	876	Arabidopsis thaliana	core promoter element around -30 of transcription start
Smu01G028040.1	TATA-box	TATAAAT	868	7	-	875	Brassica juncea	core promoter element around -30 of transcription start
Smu01G028040.1	TATA-box	TATAAA	869	6	-	875	Helianthus annuus	core promoter element around -30 of transcription start
Smu01G028040.1	TATA-box	TATATAA	870	7	-	877	Arabidopsis thaliana	core promoter element around -30 of transcription start
Smu01G028040.1	TATA-box	TATATA	871	6	-	877	Arabidopsis thaliana	core promoter element around -30 of transcription start
Smu01G028040.1	TATA-box	ATATAA	872	6	+	878	Brassica oleracea	core promoter element around -30 of transcription start
Smu01G028040.1	TATA-box	TATA	873	4	-	877	Arabidopsis thaliana	core promoter element around -30 of transcription start
Smu01G028040.1	TATA-box	ccTATAAAaa	1012	9	+	1021	Arabidopsis thaliana	core promoter element around -30 of transcription start
Smu01G028040.1	TATA-box	TATA	1014	4	-	1018	Arabidopsis thaliana	core promoter element around -30 of transcription start
Smu01G028040.1	TATA-box	TATATA	1208	6	-	1214	Arabidopsis thaliana	core promoter element around -30 of transcription start
Smu01G028040.1	TATA-box	TATA	1210	4	-	1214	Arabidopsis thaliana	core promoter element around -30 of transcription start
Smu01G028040.1	TATA-box	TATA	1350	4	-	1354	Arabidopsis thaliana	core promoter element around -30 of transcription start
Smu01G028040.1	TATA-box	taTATAAAtc	1430	9	-	1439	Arabidopsis thaliana	core promoter element around -30 of transcription start
Smu01G028040.1	TATA-box	TATAAAT	1431	7	-	1438	Brassica juncea	core promoter element around -30 of transcription start
Smu01G028040.1	TATA-box	TATAAA	1432	6	-	1438	Helianthus annuus	core promoter element around -30 of transcription start
Smu01G028040.1	TATA-box	TATATAA	1433	7	-	1440	Arabidopsis thaliana	core promoter element around -30 of transcription start
Smu01G028040.1	TATA-box	TATATA	1434	6	-	1440	Arabidopsis thaliana	core promoter element around -30 of transcription start
Smu01G028040.1	TATA-box	ATATAT	1435	6	-	1441	Brassica napus	core promoter element around -30 of transcription start
Smu01G028040.1	TATA-box	TATATA	1436	6	-	1442	Arabidopsis thaliana	core promoter element around -30 of transcription start
Smu01G028040.1	TATA-box	ATATAT	1437	6	-	1443	Brassica napus	core promoter element around -30 of transcription start
Smu01G028040.1	TATA-box	TATATA	1438	6	-	1444	Arabidopsis thaliana	core promoter element around -30 of transcription start
Smu01G028040.1	TATA-box	ATATAA	1439	6	+	1445	Brassica oleracea	core promoter element around -30 of transcription start
Smu01G028040.1	TATA-box	TATA	1440	4	-	1444	Arabidopsis thaliana	core promoter element around -30 of transcription start
Smu01G028040.1	TATA-box	TATA	1477	4	-	1481	Arabidopsis thaliana	core promoter element around -30 of transcription start
Smu01G028040.1	Box 4	ATTAAT	379	6	+	385	Petroselinum crispum	part of a conserved DNA module involved in light responsiveness
Smu01G028040.1	Box 4	ATTAAT	1091	6	-	1097	Petroselinum crispum	part of a conserved DNA module involved in light responsiveness
Smu01G028040.1	AT-rich element	ATAGAAATCAA	396	10	+	406	Glycine max	binding site of AT-rich DNA binding protein (ATBP-1)
Smu01G028040.1	TCT-motif	TCTTAC	305	6	-	311	Arabidopsis thaliana	part of a light responsive element
Smu01G028040.1	TCT-motif	TCTTAC	662	6	-	668	Arabidopsis thaliana	part of a light responsive element
Smu01G028040.1	TCT-motif	TCTTAC	1373	6	+	1379	Arabidopsis thaliana	part of a light responsive element
Smu01G028040.1	TGA-element	AACGAC	28	6	+	34	Brassica oleracea	auxin-responsive element
Smu01G028040.1	GT1-motif	GGTTAA	238	6	+	244	Arabidopsis thaliana	light responsive element
Smu01G028040.1	G-Box	CACGTT	646	6	-	652	Pisum sativum	cis-acting regulatory element involved in light responsiveness
Smu01G028040.1	ARE	AAACCA	274	6	-	280	Zea mays	cis-acting regulatory element essential for the anaerobic induction
Smu01G028040.1	ARE	AAACCA	987	6	-	993	Zea mays	cis-acting regulatory element essential for the anaerobic induction
Smu01G028040.1	G-box	TAAACGTG	644	8	+	652	Brassica oleracea	cis-acting regulatory element involved in light responsiveness
Smu01G028040.1	G-box	TACGTG	1376	6	+	1382	Arabidopsis thaliana	cis-acting regulatory element involved in light responsiveness
Smu01G028040.1	LAMP-element	CTTTATCA	340	8	+	348	Pisum sativum	part of a light responsive element
Smu01G028040.1	AuxRR-core	GGTCCAT	1146	7	-	1153	Nicotiana tabacum	cis-acting regulatory element involved in auxin responsiveness
Smu01G028040.1	AuxRR-core	GGTCCAT	1180	7	+	1187	Nicotiana tabacum	cis-acting regulatory element involved in auxin responsiveness
Smu01G028040.1	Unnamed__1	GAATTTAATTAA	860	11	-	871	Glycine max	60K protein binding site
Smu01G028040.1	Unnamed__1	GAATTTAATTAA	1084	11	+	1095	Glycine max	60K protein binding site
Smu01G028040.1	CCAAT-box	CAACGG	1285	6	+	1291	Hordeum vulgare	MYBHv1 binding site
Smu01G028040.1	GATA-motif	GATAGGG	413	7	+	420	Pisum sativum	part of a light responsive element
Smu01G028040.1	GATA-motif	AAGATAAGATT	1027	10	-	1037	Arabidopsis thaliana	part of a light responsive element
Smu01G028040.1	GA-motif	ATAGATAA	1345	8	-	1353	Arabidopsis thaliana	part of a light responsive element
Smu01G028040.1	CAAT-box	CAAAT	88	5	-	93	Pisum sativum	common cis-acting element in promoter and enhancer regions
Smu01G028040.1	CAAT-box	CAAAT	441	5	-	446	Pisum sativum	common cis-acting element in promoter and enhancer regions
Smu01G028040.1	CAAT-box	CAAAT	456	5	+	461	Pisum sativum	common cis-acting element in promoter and enhancer regions
Smu01G028040.1	CAAT-box	CAAAT	517	5	-	522	Pisum sativum	common cis-acting element in promoter and enhancer regions
Smu01G028040.1	CAAT-box	CAAAT	677	5	+	682	Pisum sativum	common cis-acting element in promoter and enhancer regions
Smu01G028040.1	CAAT-box	CCAAT	777	5	+	782	Arabidopsis thaliana	common cis-acting element in promoter and enhancer regions
Smu01G028040.1	CAAT-box	CCAAT	1177	5	-	1182	Arabidopsis thaliana	common cis-acting element in promoter and enhancer regions
Smu01G037260.1	AT-rich element	ATAGAAATCAA	133	10	+	143	Glycine max	binding site of AT-rich DNA binding protein (ATBP-1)
Smu01G037260.1	TCT-motif	TCTTAC	853	6	+	859	Arabidopsis thaliana	part of a light responsive element
Smu01G037260.1	TCT-motif	TCTTAC	1281	6	+	1287	Arabidopsis thaliana	part of a light responsive element
Smu01G037260.1	Box 4	ATTAAT	538	6	+	544	Petroselinum crispum	part of a conserved DNA module involved in light responsiveness
Smu01G037260.1	ABRE	ACGTG	648	5	+	653	Arabidopsis thaliana	cis-acting element involved in the abscisic acid responsiveness
Smu01G037260.1	TATA-box	ATATAA	112	6	+	118	Brassica oleracea	core promoter element around -30 of transcription start
Smu01G037260.1	TATA-box	TATA	113	4	+	117	Arabidopsis thaliana	core promoter element around -30 of transcription start
Smu01G037260.1	TATA-box	TATA	175	4	+	179	Arabidopsis thaliana	core promoter element around -30 of transcription start
Smu01G037260.1	TATA-box	ATTATA	181	6	+	187	Brassica napus	core promoter element around -30 of transcription start
Smu01G037260.1	TATA-box	TATAA	182	5	-	187	Arabidopsis thaliana	core promoter element around -30 of transcription start
Smu01G037260.1	TATA-box	TATA	183	4	+	187	Arabidopsis thaliana	core promoter element around -30 of transcription start
Smu01G037260.1	TATA-box	TATAA	189	5	-	194	Arabidopsis thaliana	core promoter element around -30 of transcription start
Smu01G037260.1	TATA-box	TATA	190	4	+	194	Arabidopsis thaliana	core promoter element around -30 of transcription start
Smu01G037260.1	TATA-box	TATACA	201	6	-	207	Helianthus annuus	core promoter element around -30 of transcription start
Smu01G037260.1	TATA-box	TATA	203	4	+	207	Arabidopsis thaliana	core promoter element around -30 of transcription start
Smu01G037260.1	TATA-box	TATA	214	4	+	218	Arabidopsis thaliana	core promoter element around -30 of transcription start
Smu01G037260.1	TATA-box	TATATA	379	6	+	385	Arabidopsis thaliana	core promoter element around -30 of transcription start
Smu01G037260.1	TATA-box	TATA	381	4	+	385	Arabidopsis thaliana	core promoter element around -30 of transcription start
Smu01G037260.1	TATA-box	TATAAA	407	6	-	413	Helianthus annuus	core promoter element around -30 of transcription start
Smu01G037260.1	TATA-box	TATAA	408	5	-	413	Arabidopsis thaliana	core promoter element around -30 of transcription start
Smu01G037260.1	TATA-box	TATA	409	4	+	413	Arabidopsis thaliana	core promoter element around -30 of transcription start
Smu01G037260.1	TATA-box	TATA	726	4	+	730	Arabidopsis thaliana	core promoter element around -30 of transcription start
Smu01G037260.1	TATA-box	ATTATA	776	6	+	782	Brassica napus	core promoter element around -30 of transcription start
Smu01G037260.1	TATA-box	TATAA	777	5	-	782	Arabidopsis thaliana	core promoter element around -30 of transcription start
Smu01G037260.1	TATA-box	TATA	778	4	-	782	Arabidopsis thaliana	core promoter element around -30 of transcription start
Smu01G037260.1	TATA-box	TATAAATA	791	8	-	799	Daucus carota	core promoter element around -30 of transcription start
Smu01G037260.1	TATA-box	TATAAAT	792	7	-	799	Brassica juncea	core promoter element around -30 of transcription start
Smu01G037260.1	TATA-box	TATAAA	793	6	-	799	Helianthus annuus	core promoter element around -30 of transcription start
Smu01G037260.1	TATA-box	TATAA	794	5	-	799	Arabidopsis thaliana	core promoter element around -30 of transcription start
Smu01G037260.1	TATA-box	TATA	795	4	-	799	Arabidopsis thaliana	core promoter element around -30 of transcription start
Smu01G037260.1	TATA-box	TATA	914	4	-	918	Arabidopsis thaliana	core promoter element around -30 of transcription start
Smu01G037260.1	TATA-box	ATATAT	942	6	-	948	Brassica napus	core promoter element around -30 of transcription start
Smu01G037260.1	TATA-box	TATATA	943	6	-	949	Arabidopsis thaliana	core promoter element around -30 of transcription start
Smu01G037260.1	TATA-box	ATATAT	944	6	-	950	Brassica napus	core promoter element around -30 of transcription start
Smu01G037260.1	TATA-box	TATATA	945	6	-	951	Arabidopsis thaliana	core promoter element around -30 of transcription start
Smu01G037260.1	TATA-box	ATATAT	946	6	-	952	Brassica napus	core promoter element around -30 of transcription start
Smu01G037260.1	TATA-box	TATATA	947	6	-	953	Arabidopsis thaliana	core promoter element around -30 of transcription start
Smu01G037260.1	TATA-box	ATATAT	948	6	-	954	Brassica napus	core promoter element around -30 of transcription start
Smu01G037260.1	TATA-box	TATA	949	4	-	953	Arabidopsis thaliana	core promoter element around -30 of transcription start
Smu01G037260.1	TATA-box	TACAAAA	975	7	-	982	Oryza sativa	core promoter element around -30 of transcription start
Smu01G037260.1	TATA-box	TATA	1112	4	-	1116	Arabidopsis thaliana	core promoter element around -30 of transcription start
Smu01G037260.1	TATA-box	TATA	1139	4	-	1143	Arabidopsis thaliana	core promoter element around -30 of transcription start
Smu01G037260.1	TATA-box	TATAAAA	1208	7	-	1215	Pisum sativum	core promoter element around -30 of transcription start
Smu01G037260.1	TATA-box	TATAAA	1209	6	-	1215	Helianthus annuus	core promoter element around -30 of transcription start
Smu01G037260.1	TATA-box	TATAA	1210	5	-	1215	Arabidopsis thaliana	core promoter element around -30 of transcription start
Smu01G037260.1	TATA-box	TATA	1211	4	-	1215	Arabidopsis thaliana	core promoter element around -30 of transcription start
Smu01G037260.1	TATA-box	taTATAAAtc	1315	9	-	1324	Arabidopsis thaliana	core promoter element around -30 of transcription start
Smu01G037260.1	TATA-box	TATAAAT	1316	7	-	1323	Brassica juncea	core promoter element around -30 of transcription start
Smu01G037260.1	TATA-box	TATAAA	1317	6	-	1323	Helianthus annuus	core promoter element around -30 of transcription start
Smu01G037260.1	TATA-box	TATATAA	1318	7	-	1325	Arabidopsis thaliana	core promoter element around -30 of transcription start
Smu01G037260.1	TATA-box	TATATA	1319	6	-	1325	Arabidopsis thaliana	core promoter element around -30 of transcription start
Smu01G037260.1	TATA-box	ATATAT	1320	6	-	1326	Brassica napus	core promoter element around -30 of transcription start
Smu01G037260.1	TATA-box	TATA	1321	4	-	1325	Arabidopsis thaliana	core promoter element around -30 of transcription start
Smu01G037260.1	TATA-box	ccTATAAAaa	1347	9	+	1356	Arabidopsis thaliana	core promoter element around -30 of transcription start
Smu01G037260.1	TATA-box	TATA	1349	4	-	1353	Arabidopsis thaliana	core promoter element around -30 of transcription start
Smu01G037260.1	TATA-box	TATAAAA	1400	7	-	1407	Pisum sativum	core promoter element around -30 of transcription start
Smu01G037260.1	TATA-box	TATAAA	1401	6	-	1407	Helianthus annuus	core promoter element around -30 of transcription start
Smu01G037260.1	TATA-box	TATAA	1402	5	-	1407	Arabidopsis thaliana	core promoter element around -30 of transcription start
Smu01G037260.1	TATA-box	TATA	1403	4	-	1407	Arabidopsis thaliana	core promoter element around -30 of transcription start
Smu01G037260.1	LAMP-element	CTTTATCA	1463	8	+	1471	Pisum sativum	part of a light responsive element
Smu01G037260.1	TCA-element	CCATCTTTTT	1393	9	+	1402	Nicotiana tabacum	cis-acting element involved in salicylic acid responsiveness
Smu01G037260.1	ARE	AAACCA	11	6	+	17	Zea mays	cis-acting regulatory element essential for the anaerobic induction
Smu01G037260.1	G-box	CCACGTAA	646	8	-	654	Brassica napus	cis-acting regulatory element involved in light responsiveness
Smu01G037260.1	G-box	TACGTG	647	6	+	653	Arabidopsis thaliana	cis-acting regulatory element involved in light responsiveness
Smu01G037260.1	TGACG-motif	TGACG	661	5	+	666	Hordeum vulgare	cis-acting regulatory element involved in the MeJA-responsiveness
Smu01G037260.1	CGTCA-motif	CGTCA	661	5	-	666	Hordeum vulgare	cis-acting regulatory element involved in the MeJA-responsiveness
Smu01G037260.1	CCAAT-box	CAACGG	161	6	-	167	Hordeum vulgare	MYBHv1 binding site
Smu01G037260.1	GCN4_motif	TGAGTCA	494	7	-	501	Oryza sativa	cis-regulatory element involved in endosperm expression
Smu01G037260.1	Unnamed__1	GAATTTAATTAA	1366	11	-	1377	Glycine max	60K protein binding site
Smu01G037260.1	AACA_motif	TAACAAACTCCA	1466	11	+	1477	Oryza sativa	involved in endosperm-specific negative expression
Smu01G037260.1	CAAT-box	CAAAT	104	5	-	109	Pisum sativum	common cis-acting element in promoter and enhancer regions
Smu01G037260.1	CAAT-box	CAAAT	141	5	+	146	Pisum sativum	common cis-acting element in promoter and enhancer regions
Smu01G037260.1	CAAT-box	CAAAT	144	5	-	149	Pisum sativum	common cis-acting element in promoter and enhancer regions
Smu01G037260.1	CAAT-box	CAAAT	251	5	-	256	Pisum sativum	common cis-acting element in promoter and enhancer regions
Smu01G037260.1	CAAT-box	CCAAT	256	5	+	261	Arabidopsis thaliana	common cis-acting element in promoter and enhancer regions
Smu01G037260.1	CAAT-box	CAAAT	355	5	-	360	Pisum sativum	common cis-acting element in promoter and enhancer regions
Smu01G037260.1	CAAT-box	CAAAT	469	5	-	474	Pisum sativum	common cis-acting element in promoter and enhancer regions
Smu01G037260.1	CAAT-box	CAAAT	812	5	+	817	Pisum sativum	common cis-acting element in promoter and enhancer regions
Smu01G037260.1	CAAT-box	CAAAT	865	5	+	870	Pisum sativum	common cis-acting element in promoter and enhancer regions
Smu01G037260.1	CAAT-box	CCAAT	1013	5	+	1018	Arabidopsis thaliana	common cis-acting element in promoter and enhancer regions
Smu01G037260.1	CAAT-box	CAAAT	1091	5	+	1096	Pisum sativum	common cis-acting element in promoter and enhancer regions
Smu01G037260.1	CAAT-box	CAAAT	1102	5	-	1107	Pisum sativum	common cis-acting element in promoter and enhancer regions
Smu01G037260.1	O2-site	GATGATGTGG	800	9	-	809	Zea mays	cis-acting regulatory element involved in zein metabolism regulation
Smu02G012810.1	MRE	AACCTAA	1408	7	+	1415	Petroselinum crispum	MYB binding site involved in light responsiveness
Smu02G012810.1	TCA-element	TCAGAAGAGG	906	9	-	915	Brassica oleracea	cis-acting element involved in salicylic acid responsiveness
Smu02G012810.1	CAAT-box	CCAAT	6	5	-	11	Arabidopsis thaliana	common cis-acting element in promoter and enhancer regions
Smu02G012810.1	CAAT-box	CAAAT	56	5	-	61	Pisum sativum	common cis-acting element in promoter and enhancer regions
Smu02G012810.1	CAAT-box	CAAAT	132	5	-	137	Pisum sativum	common cis-acting element in promoter and enhancer regions
Smu02G012810.1	CAAT-box	CAAAT	672	5	-	677	Pisum sativum	common cis-acting element in promoter and enhancer regions
Smu02G012810.1	CAAT-box	CAAAT	1041	5	+	1046	Pisum sativum	common cis-acting element in promoter and enhancer regions
Smu02G012810.1	CAAT-box	CAAAT	1262	5	-	1267	Pisum sativum	common cis-acting element in promoter and enhancer regions
Smu02G012810.1	ARE	AAACCA	116	6	-	122	Zea mays	cis-acting regulatory element essential for the anaerobic induction
Smu02G012810.1	AT1-motif	AATTATTTTTTATT	206	13	-	219	Solanum tuberosum	part of a light responsive module
Smu02G012810.1	G-box	CACGTC	803	6	-	809	Zea mays	cis-acting regulatory element involved in light responsiveness
Smu02G012810.1	GT1-motif	GGTTAAT	1140	7	+	1147	Avena sativa	light responsive element
Smu02G012810.1	Box 4	ATTAAT	630	6	+	636	Petroselinum crispum	part of a conserved DNA module involved in light responsiveness
Smu02G012810.1	Box 4	ATTAAT	1381	6	-	1387	Petroselinum crispum	part of a conserved DNA module involved in light responsiveness
Smu02G012810.1	ABRE	ACGTG	804	5	+	809	Arabidopsis thaliana	cis-acting element involved in the abscisic acid responsiveness
Smu02G012810.1	TATA-box	ATATAA	202	6	+	208	Brassica oleracea	core promoter element around -30 of transcription start
Smu02G012810.1	TATA-box	TATA	203	4	+	207	Arabidopsis thaliana	core promoter element around -30 of transcription start
Smu02G012810.1	TATA-box	TATAAA	243	6	-	249	Helianthus annuus	core promoter element around -30 of transcription start
Smu02G012810.1	TATA-box	TATATAA	244	7	-	251	Arabidopsis thaliana	core promoter element around -30 of transcription start
Smu02G012810.1	TATA-box	TATATA	245	6	+	251	Arabidopsis thaliana	core promoter element around -30 of transcription start
Smu02G012810.1	TATA-box	TATA	247	4	+	251	Arabidopsis thaliana	core promoter element around -30 of transcription start
Smu02G012810.1	TATA-box	TATACA	316	6	-	322	Helianthus annuus	core promoter element around -30 of transcription start
Smu02G012810.1	TATA-box	TATA	318	4	+	322	Arabidopsis thaliana	core promoter element around -30 of transcription start
Smu02G012810.1	TATA-box	TATAAAT	397	7	-	404	Brassica juncea	core promoter element around -30 of transcription start
Smu02G012810.1	TATA-box	TATAAA	398	6	-	404	Helianthus annuus	core promoter element around -30 of transcription start
Smu02G012810.1	TATA-box	TATAA	399	5	-	404	Arabidopsis thaliana	core promoter element around -30 of transcription start
Smu02G012810.1	TATA-box	TATA	400	4	+	404	Arabidopsis thaliana	core promoter element around -30 of transcription start
Smu02G012810.1	TATA-box	taTATAAAg	417	9	-	426	Lycopersicon esculentum	core promoter element around -30 of transcription start
Smu02G012810.1	TATA-box	TATAAA	418	6	-	424	Helianthus annuus	core promoter element around -30 of transcription start
Smu02G012810.1	TATA-box	TATATAA	419	7	-	426	Arabidopsis thaliana	core promoter element around -30 of transcription start
Smu02G012810.1	TATA-box	TATATA	420	6	+	426	Arabidopsis thaliana	core promoter element around -30 of transcription start
Smu02G012810.1	TATA-box	ATATAT	421	6	+	427	Brassica napus	core promoter element around -30 of transcription start
Smu02G012810.1	TATA-box	TATATA	422	6	+	428	Arabidopsis thaliana	core promoter element around -30 of transcription start
Smu02G012810.1	TATA-box	TATA	424	4	+	428	Arabidopsis thaliana	core promoter element around -30 of transcription start
Smu02G012810.1	TATA-box	ccTATAAAaa	528	9	+	537	Arabidopsis thaliana	core promoter element around -30 of transcription start
Smu02G012810.1	TATA-box	ATATAA	529	6	+	535	Brassica oleracea	core promoter element around -30 of transcription start
Smu02G012810.1	TATA-box	TATA	530	4	+	534	Arabidopsis thaliana	core promoter element around -30 of transcription start
Smu02G012810.1	TATA-box	TATATAA	652	7	-	659	Arabidopsis thaliana	core promoter element around -30 of transcription start
Smu02G012810.1	TATA-box	TATATA	653	6	+	659	Arabidopsis thaliana	core promoter element around -30 of transcription start
Smu02G012810.1	TATA-box	ATATAA	654	6	+	660	Brassica oleracea	core promoter element around -30 of transcription start
Smu02G012810.1	TATA-box	TATA	655	4	+	659	Arabidopsis thaliana	core promoter element around -30 of transcription start
Smu02G012810.1	TATA-box	TATATTTATATTT	658	12	-	670	Avena sativa	core promoter element around -30 of transcription start
Smu02G012810.1	TATA-box	ATATAA	660	6	+	666	Brassica oleracea	core promoter element around -30 of transcription start
Smu02G012810.1	TATA-box	TATA	661	4	+	665	Arabidopsis thaliana	core promoter element around -30 of transcription start
Smu02G012810.1	TATA-box	ATTATA	684	6	+	690	Brassica napus	core promoter element around -30 of transcription start
Smu02G012810.1	TATA-box	TATAA	685	5	-	690	Arabidopsis thaliana	core promoter element around -30 of transcription start
Smu02G012810.1	TATA-box	TATA	686	4	+	690	Arabidopsis thaliana	core promoter element around -30 of transcription start
Smu02G012810.1	TATA-box	TATATA	815	6	-	821	Arabidopsis thaliana	core promoter element around -30 of transcription start
Smu02G012810.1	TATA-box	TATA	817	4	-	821	Arabidopsis thaliana	core promoter element around -30 of transcription start
Smu02G012810.1	TATA-box	TATA	835	4	-	839	Arabidopsis thaliana	core promoter element around -30 of transcription start
Smu02G012810.1	TATA-box	TATATAA	894	7	-	901	Arabidopsis thaliana	core promoter element around -30 of transcription start
Smu02G012810.1	TATA-box	TATATA	895	6	-	901	Arabidopsis thaliana	core promoter element around -30 of transcription start
Smu02G012810.1	TATA-box	ATATAA	896	6	+	902	Brassica oleracea	core promoter element around -30 of transcription start
Smu02G012810.1	TATA-box	TATA	897	4	-	901	Arabidopsis thaliana	core promoter element around -30 of transcription start
Smu02G012810.1	TATA-box	TATATA	971	6	-	977	Arabidopsis thaliana	core promoter element around -30 of transcription start
Smu02G012810.1	TATA-box	ATATAT	972	6	-	978	Brassica napus	core promoter element around -30 of transcription start
Smu02G012810.1	TATA-box	TATA	973	4	-	977	Arabidopsis thaliana	core promoter element around -30 of transcription start
Smu02G012810.1	TATA-box	TATAA	995	5	-	1000	Arabidopsis thaliana	core promoter element around -30 of transcription start
Smu02G012810.1	TATA-box	TATA	996	4	-	1000	Arabidopsis thaliana	core promoter element around -30 of transcription start
Smu02G012810.1	TATA-box	ATTATA	999	6	+	1005	Brassica napus	core promoter element around -30 of transcription start
Smu02G012810.1	TATA-box	TATATAA	1000	7	-	1007	Arabidopsis thaliana	core promoter element around -30 of transcription start
Smu02G012810.1	TATA-box	TATATA	1001	6	-	1007	Arabidopsis thaliana	core promoter element around -30 of transcription start
Smu02G012810.1	TATA-box	ATATAT	1002	6	-	1008	Brassica napus	core promoter element around -30 of transcription start
Smu02G012810.1	TATA-box	TATATA	1003	6	-	1009	Arabidopsis thaliana	core promoter element around -30 of transcription start
Smu02G012810.1	TATA-box	ATATAT	1004	6	-	1010	Brassica napus	core promoter element around -30 of transcription start
Smu02G012810.1	TATA-box	TATA	1005	4	-	1009	Arabidopsis thaliana	core promoter element around -30 of transcription start
Smu02G012810.1	TATA-box	TATATA	1064	6	-	1070	Arabidopsis thaliana	core promoter element around -30 of transcription start
Smu02G012810.1	TATA-box	ATATAT	1065	6	-	1071	Brassica napus	core promoter element around -30 of transcription start
Smu02G012810.1	TATA-box	TATA	1066	4	-	1070	Arabidopsis thaliana	core promoter element around -30 of transcription start
Smu02G012810.1	TATA-box	TATACA	1070	6	-	1076	Helianthus annuus	core promoter element around -30 of transcription start
Smu02G012810.1	TATA-box	TATATA	1072	6	-	1078	Arabidopsis thaliana	core promoter element around -30 of transcription start
Smu02G012810.1	TATA-box	TATA	1074	4	-	1078	Arabidopsis thaliana	core promoter element around -30 of transcription start
Smu02G012810.1	TATA-box	ATATAT	1082	6	-	1088	Brassica napus	core promoter element around -30 of transcription start
Smu02G012810.1	TATA-box	TATATA	1083	6	-	1089	Arabidopsis thaliana	core promoter element around -30 of transcription start
Smu02G012810.1	TATA-box	ATATAT	1084	6	-	1090	Brassica napus	core promoter element around -30 of transcription start
Smu02G012810.1	TATA-box	TATA	1085	4	-	1089	Arabidopsis thaliana	core promoter element around -30 of transcription start
Smu02G012810.1	TATA-box	ATATAT	1113	6	-	1119	Brassica napus	core promoter element around -30 of transcription start
Smu02G012810.1	TATA-box	TATATA	1114	6	-	1120	Arabidopsis thaliana	core promoter element around -30 of transcription start
Smu02G012810.1	TATA-box	ATATAA	1115	6	+	1121	Brassica oleracea	core promoter element around -30 of transcription start
Smu02G012810.1	TATA-box	TATA	1116	4	-	1120	Arabidopsis thaliana	core promoter element around -30 of transcription start
Smu02G012810.1	TATA-box	TACAAAA	1193	7	-	1200	Oryza sativa	core promoter element around -30 of transcription start
Smu02G012810.1	TATA-box	ATATAA	1492	6	+	1498	Brassica oleracea	core promoter element around -30 of transcription start
Smu02G012810.1	TATA-box	TATA	1493	4	-	1497	Arabidopsis thaliana	core promoter element around -30 of transcription start
Smu02G014130.1	CAT-box	GCCACT	1172	6	+	1178	Arabidopsis thaliana	cis-acting regulatory element related to meristem expression
Smu02G014130.1	GT1-motif	GGTTAA	1166	6	+	1172	Arabidopsis thaliana	light responsive element
Smu02G014130.1	ABRE	CGTACGTGCA	329	9	+	338	Hordeum vulgare	cis-acting element involved in the abscisic acid responsiveness
Smu02G014130.1	TATA-box	ATATAA	56	6	+	62	Brassica oleracea	core promoter element around -30 of transcription start
Smu02G014130.1	TATA-box	TATA	57	4	+	61	Arabidopsis thaliana	core promoter element around -30 of transcription start
Smu02G014130.1	TATA-box	ATATAA	142	6	+	148	Brassica oleracea	core promoter element around -30 of transcription start
Smu02G014130.1	TATA-box	TATA	143	4	+	147	Arabidopsis thaliana	core promoter element around -30 of transcription start
Smu02G014130.1	TATA-box	TACAAAA	151	7	-	158	Oryza sativa	core promoter element around -30 of transcription start
Smu02G014130.1	TATA-box	TATAAAA	163	7	-	170	Pisum sativum	core promoter element around -30 of transcription start
Smu02G014130.1	TATA-box	TATAAA	164	6	-	170	Helianthus annuus	core promoter element around -30 of transcription start
Smu02G014130.1	TATA-box	TATAA	165	5	-	170	Arabidopsis thaliana	core promoter element around -30 of transcription start
Smu02G014130.1	TATA-box	TATA	166	4	+	170	Arabidopsis thaliana	core promoter element around -30 of transcription start
Smu02G014130.1	TATA-box	ccTATAAAaa	233	9	-	242	Arabidopsis thaliana	core promoter element around -30 of transcription start
Smu02G014130.1	TATA-box	ATTATA	373	6	+	379	Brassica napus	core promoter element around -30 of transcription start
Smu02G014130.1	TATA-box	TATAA	374	5	-	379	Arabidopsis thaliana	core promoter element around -30 of transcription start
Smu02G014130.1	TATA-box	TATA	375	4	+	379	Arabidopsis thaliana	core promoter element around -30 of transcription start
Smu02G014130.1	TATA-box	taTATAAAtc	430	9	-	439	Arabidopsis thaliana	core promoter element around -30 of transcription start
Smu02G014130.1	TATA-box	TATACA	432	6	-	438	Helianthus annuus	core promoter element around -30 of transcription start
Smu02G014130.1	TATA-box	TATATA	434	6	+	440	Arabidopsis thaliana	core promoter element around -30 of transcription start
Smu02G014130.1	TATA-box	ATATAT	435	6	+	441	Brassica napus	core promoter element around -30 of transcription start
Smu02G014130.1	TATA-box	TATATA	436	6	+	442	Arabidopsis thaliana	core promoter element around -30 of transcription start
Smu02G014130.1	TATA-box	ATATAA	437	6	+	443	Brassica oleracea	core promoter element around -30 of transcription start
Smu02G014130.1	TATA-box	TATA	438	4	+	442	Arabidopsis thaliana	core promoter element around -30 of transcription start
Smu02G014130.1	TATA-box	ATATAT	454	6	+	460	Brassica napus	core promoter element around -30 of transcription start
Smu02G014130.1	TATA-box	TATA	455	4	+	459	Arabidopsis thaliana	core promoter element around -30 of transcription start
Smu02G014130.1	TATA-box	TATAAAA	459	7	-	466	Pisum sativum	core promoter element around -30 of transcription start
Smu02G014130.1	TATA-box	TATAAA	460	6	-	466	Helianthus annuus	core promoter element around -30 of transcription start
Smu02G014130.1	TATA-box	TATATAA	461	7	-	468	Arabidopsis thaliana	core promoter element around -30 of transcription start
Smu02G014130.1	TATA-box	TATATA	462	6	+	468	Arabidopsis thaliana	core promoter element around -30 of transcription start
Smu02G014130.1	TATA-box	ATATAA	463	6	+	469	Brassica oleracea	core promoter element around -30 of transcription start
Smu02G014130.1	TATA-box	TATA	464	4	+	468	Arabidopsis thaliana	core promoter element around -30 of transcription start
Smu02G014130.1	TATA-box	ATATAA	523	6	+	529	Brassica oleracea	core promoter element around -30 of transcription start
Smu02G014130.1	TATA-box	TATA	524	4	+	528	Arabidopsis thaliana	core promoter element around -30 of transcription start
Smu02G014130.1	TATA-box	ATATAA	541	6	+	547	Brassica oleracea	core promoter element around -30 of transcription start
Smu02G014130.1	TATA-box	TATA	542	4	+	546	Arabidopsis thaliana	core promoter element around -30 of transcription start
Smu02G014130.1	TATA-box	ATTATA	554	6	+	560	Brassica napus	core promoter element around -30 of transcription start
Smu02G014130.1	TATA-box	TATAA	555	5	-	560	Arabidopsis thaliana	core promoter element around -30 of transcription start
Smu02G014130.1	TATA-box	TATA	556	4	+	560	Arabidopsis thaliana	core promoter element around -30 of transcription start
Smu02G014130.1	TATA-box	TATTTAAA	561	8	-	569	Arabidopsis thaliana	core promoter element around -30 of transcription start
Smu02G014130.1	TATA-box	ATATAA	640	6	+	646	Brassica oleracea	core promoter element around -30 of transcription start
Smu02G014130.1	TATA-box	TATA	641	4	+	645	Arabidopsis thaliana	core promoter element around -30 of transcription start
Smu02G014130.1	TATA-box	ATTATA	647	6	+	653	Brassica napus	core promoter element around -30 of transcription start
Smu02G014130.1	TATA-box	TATATAA	648	7	-	655	Arabidopsis thaliana	core promoter element around -30 of transcription start
Smu02G014130.1	TATA-box	TATATA	649	6	+	655	Arabidopsis thaliana	core promoter element around -30 of transcription start
Smu02G014130.1	TATA-box	ATATAA	650	6	+	656	Brassica oleracea	core promoter element around -30 of transcription start
Smu02G014130.1	TATA-box	TATA	651	4	+	655	Arabidopsis thaliana	core promoter element around -30 of transcription start
Smu02G014130.1	TATA-box	TATA	755	4	-	759	Arabidopsis thaliana	core promoter element around -30 of transcription start
Smu02G014130.1	TATA-box	ATATAT	841	6	-	847	Brassica napus	core promoter element around -30 of transcription start
Smu02G014130.1	TATA-box	TATA	842	4	-	846	Arabidopsis thaliana	core promoter element around -30 of transcription start
Smu02G014130.1	TATA-box	ATATAA	1042	6	+	1048	Brassica oleracea	core promoter element around -30 of transcription start
Smu02G014130.1	TATA-box	TATA	1043	4	-	1047	Arabidopsis thaliana	core promoter element around -30 of transcription start
Smu02G014130.1	TATA-box	ATATAT	1089	6	-	1095	Brassica napus	core promoter element around -30 of transcription start
Smu02G014130.1	TATA-box	TATATA	1090	6	-	1096	Arabidopsis thaliana	core promoter element around -30 of transcription start
Smu02G014130.1	TATA-box	TATA	1092	4	-	1096	Arabidopsis thaliana	core promoter element around -30 of transcription start
Smu02G014130.1	TATA-box	TATAAAA	1113	7	-	1120	Pisum sativum	core promoter element around -30 of transcription start
Smu02G014130.1	TATA-box	TATAAA	1114	6	-	1120	Helianthus annuus	core promoter element around -30 of transcription start
Smu02G014130.1	TATA-box	TATAA	1115	5	-	1120	Arabidopsis thaliana	core promoter element around -30 of transcription start
Smu02G014130.1	TATA-box	TATA	1116	4	-	1120	Arabidopsis thaliana	core promoter element around -30 of transcription start
Smu02G014130.1	TATA-box	ccTATAAAaa	1438	9	-	1447	Arabidopsis thaliana	core promoter element around -30 of transcription start
Smu02G014130.1	TATA-box	TATAAAA	1439	7	-	1446	Pisum sativum	core promoter element around -30 of transcription start
Smu02G014130.1	TATA-box	TATAAA	1440	6	-	1446	Helianthus annuus	core promoter element around -30 of transcription start
Smu02G014130.1	TATA-box	TATAA	1441	5	-	1446	Arabidopsis thaliana	core promoter element around -30 of transcription start
Smu02G014130.1	TATA-box	TATA	1442	4	-	1446	Arabidopsis thaliana	core promoter element around -30 of transcription start
Smu02G014130.1	TATA-box	TATA	1466	4	-	1470	Arabidopsis thaliana	core promoter element around -30 of transcription start
Smu02G014130.1	TCA-element	CCATCTTTTT	1425	9	+	1434	Nicotiana tabacum	cis-acting element involved in salicylic acid responsiveness
Smu02G014130.1	AAAC-motif	CAATCAAAACCT	240	11	-	251	Spinacia oleracea	light responsive element
Smu02G014130.1	Unnamed__5	TGTAATAATATATTTATATT	540	18	-	558	Glycine max cv. Provar	SEF1 factor binding site
Smu02G014130.1	TGACG-motif	TGACG	17	5	+	22	Hordeum vulgare	cis-acting regulatory element involved in the MeJA-responsiveness
Smu02G014130.1	CGTCA-motif	CGTCA	17	5	-	22	Hordeum vulgare	cis-acting regulatory element involved in the MeJA-responsiveness
Smu02G014130.1	TCCC-motif	TCTCCCT	850	7	+	857	Spinacia oleracea	part of a light responsive element
Smu02G014130.1	CAAT-box	CCAAT	43	5	+	48	Arabidopsis thaliana	common cis-acting element in promoter and enhancer regions
Smu02G014130.1	CAAT-box	CAAAT	203	5	+	208	Pisum sativum	common cis-acting element in promoter and enhancer regions
Smu02G014130.1	CAAT-box	CAAAT	206	5	-	211	Pisum sativum	common cis-acting element in promoter and enhancer regions
Smu02G014130.1	CAAT-box	CAAAT	284	5	+	289	Pisum sativum	common cis-acting element in promoter and enhancer regions
Smu02G014130.1	CAAT-box	CAAAT	408	5	+	413	Pisum sativum	common cis-acting element in promoter and enhancer regions
Smu02G014130.1	CAAT-box	CAAAT	491	5	-	496	Pisum sativum	common cis-acting element in promoter and enhancer regions
Smu02G014130.1	CAAT-box	CAAAT	587	5	+	592	Pisum sativum	common cis-acting element in promoter and enhancer regions
Smu02G014130.1	CAAT-box	CAAAT	768	5	+	773	Pisum sativum	common cis-acting element in promoter and enhancer regions
Smu02G014130.1	CAAT-box	CAAAT	823	5	+	828	Pisum sativum	common cis-acting element in promoter and enhancer regions
Smu02G014130.1	CAAT-box	CAAAT	895	5	+	900	Pisum sativum	common cis-acting element in promoter and enhancer regions
Smu02G014130.1	CAAT-box	CAAAT	921	5	+	926	Pisum sativum	common cis-acting element in promoter and enhancer regions
Smu02G014130.1	CAAT-box	CAAAT	1073	5	+	1078	Pisum sativum	common cis-acting element in promoter and enhancer regions
Smu02G014130.1	GATA-motif	GATAGGG	963	7	-	970	Pisum sativum	part of a light responsive element
Smu02G019380.1	G-Box	CACGTT	581	6	-	587	Pisum sativum	cis-acting regulatory element involved in light responsiveness
Smu02G019380.1	G-Box	CACGTT	758	6	+	764	Pisum sativum	cis-acting regulatory element involved in light responsiveness
Smu02G019380.1	3-AF1 binding site	TAAGAGAGGAA	1455	10	+	1465	Solanum tuberosum	light responsive element
Smu02G019380.1	Box 4	ATTAAT	264	6	+	270	Petroselinum crispum	part of a conserved DNA module involved in light responsiveness
Smu02G019380.1	Box 4	ATTAAT	268	6	+	274	Petroselinum crispum	part of a conserved DNA module involved in light responsiveness
Smu02G019380.1	Box 4	ATTAAT	931	6	-	937	Petroselinum crispum	part of a conserved DNA module involved in light responsiveness
Smu02G019380.1	ABRE	ACGTG	582	5	+	587	Arabidopsis thaliana	cis-acting element involved in the abscisic acid responsiveness
Smu02G019380.1	ABRE	ACGTG	758	5	-	763	Arabidopsis thaliana	cis-acting element involved in the abscisic acid responsiveness
Smu02G019380.1	TATA-box	TATA	13	4	+	17	Arabidopsis thaliana	core promoter element around -30 of transcription start
Smu02G019380.1	TATA-box	ATATAA	18	6	+	24	Brassica oleracea	core promoter element around -30 of transcription start
Smu02G019380.1	TATA-box	TATA	19	4	+	23	Arabidopsis thaliana	core promoter element around -30 of transcription start
Smu02G019380.1	TATA-box	TATA	59	4	+	63	Arabidopsis thaliana	core promoter element around -30 of transcription start
Smu02G019380.1	TATA-box	TACAAAA	74	7	+	81	Oryza sativa	core promoter element around -30 of transcription start
Smu02G019380.1	TATA-box	TATAA	88	5	-	93	Arabidopsis thaliana	core promoter element around -30 of transcription start
Smu02G019380.1	TATA-box	TATA	89	4	+	93	Arabidopsis thaliana	core promoter element around -30 of transcription start
Smu02G019380.1	TATA-box	TATACA	504	6	-	510	Helianthus annuus	core promoter element around -30 of transcription start
Smu02G019380.1	TATA-box	TATA	506	4	+	510	Arabidopsis thaliana	core promoter element around -30 of transcription start
Smu02G019380.1	TATA-box	TATATTTATATTT	564	12	+	576	Avena sativa	core promoter element around -30 of transcription start
Smu02G019380.1	TATA-box	TATA	616	4	+	620	Arabidopsis thaliana	core promoter element around -30 of transcription start
Smu02G019380.1	TATA-box	TATATTTATATTT	623	12	+	635	Avena sativa	core promoter element around -30 of transcription start
Smu02G019380.1	TATA-box	TATATTTATATTT	693	12	+	705	Avena sativa	core promoter element around -30 of transcription start
Smu02G019380.1	TATA-box	TATAAATA	695	8	-	703	Daucus carota	core promoter element around -30 of transcription start
Smu02G019380.1	TATA-box	TATAAAT	696	7	-	703	Brassica juncea	core promoter element around -30 of transcription start
Smu02G019380.1	TATA-box	TATAAA	697	6	-	703	Helianthus annuus	core promoter element around -30 of transcription start
Smu02G019380.1	TATA-box	TATAA	698	5	-	703	Arabidopsis thaliana	core promoter element around -30 of transcription start
Smu02G019380.1	TATA-box	TATA	699	4	+	703	Arabidopsis thaliana	core promoter element around -30 of transcription start
Smu02G019380.1	TATA-box	TATAA	762	5	-	767	Arabidopsis thaliana	core promoter element around -30 of transcription start
Smu02G019380.1	TATA-box	TATA	763	4	-	767	Arabidopsis thaliana	core promoter element around -30 of transcription start
Smu02G019380.1	TATA-box	ATATAA	813	6	+	819	Brassica oleracea	core promoter element around -30 of transcription start
Smu02G019380.1	TATA-box	TATA	814	4	-	818	Arabidopsis thaliana	core promoter element around -30 of transcription start
Smu02G019380.1	TATA-box	taTATAAAg	889	9	-	898	Lycopersicon esculentum	core promoter element around -30 of transcription start
Smu02G019380.1	TATA-box	TATAAA	890	6	-	896	Helianthus annuus	core promoter element around -30 of transcription start
Smu02G019380.1	TATA-box	TATATAA	891	7	-	898	Arabidopsis thaliana	core promoter element around -30 of transcription start
Smu02G019380.1	TATA-box	TATATA	892	6	-	898	Arabidopsis thaliana	core promoter element around -30 of transcription start
Smu02G019380.1	TATA-box	TATA	894	4	-	898	Arabidopsis thaliana	core promoter element around -30 of transcription start
Smu02G019380.1	TATA-box	TACAAAA	896	7	+	903	Oryza sativa	core promoter element around -30 of transcription start
Smu02G019380.1	TATA-box	TATACA	1085	6	-	1091	Helianthus annuus	core promoter element around -30 of transcription start
Smu02G019380.1	TATA-box	TATA	1087	4	-	1091	Arabidopsis thaliana	core promoter element around -30 of transcription start
Smu02G019380.1	TATA-box	ATATAT	1101	6	-	1107	Brassica napus	core promoter element around -30 of transcription start
Smu02G019380.1	TATA-box	TATA	1102	4	-	1106	Arabidopsis thaliana	core promoter element around -30 of transcription start
Smu02G019380.1	TATA-box	TATA	1154	4	-	1158	Arabidopsis thaliana	core promoter element around -30 of transcription start
Smu02G019380.1	TATA-box	TATA	1166	4	-	1170	Arabidopsis thaliana	core promoter element around -30 of transcription start
Smu02G019380.1	TATA-box	TAAAGATT	1359	8	-	1367	Arabidopsis thaliana	core promoter element around -30 of transcription start
Smu02G019380.1	GT1-motif	GGTTAAT	303	7	+	310	Avena sativa	light responsive element
Smu02G019380.1	GT1-motif	GTGTGTGAA	1060	9	-	1069	Solanum tuberosum	light responsive element
Smu02G019380.1	GT1-motif	GGTTAA	1122	6	-	1128	Arabidopsis thaliana	light responsive element
Smu02G019380.1	TCT-motif	TCTTAC	1312	6	+	1318	Arabidopsis thaliana	part of a light responsive element
Smu02G019380.1	ATC-motif	AGTAATCT	1475	8	-	1483	Spinacia oleracea	part of a conserved DNA module involved in light responsiveness
Smu02G019380.1	CAAT-box	CAAAT	339	5	-	344	Pisum sativum	common cis-acting element in promoter and enhancer regions
Smu02G019380.1	CAAT-box	CCAAT	437	5	-	442	Arabidopsis thaliana	common cis-acting element in promoter and enhancer regions
Smu02G019380.1	CAAT-box	CCAAT	552	5	-	557	Arabidopsis thaliana	common cis-acting element in promoter and enhancer regions
Smu02G019380.1	CAAT-box	CAAAT	824	5	+	829	Pisum sativum	common cis-acting element in promoter and enhancer regions
Smu02G019380.1	CAAT-box	CCAAT	928	5	+	933	Arabidopsis thaliana	common cis-acting element in promoter and enhancer regions
Smu02G019380.1	CAAT-box	CAAAT	990	5	+	995	Pisum sativum	common cis-acting element in promoter and enhancer regions
Smu02G019380.1	CAAT-box	CAAAT	1074	5	-	1079	Pisum sativum	common cis-acting element in promoter and enhancer regions
Smu02G019380.1	CAAT-box	CAAAT	1177	5	-	1182	Pisum sativum	common cis-acting element in promoter and enhancer regions
Smu02G019380.1	CAAT-box	CAAAT	1259	5	+	1264	Pisum sativum	common cis-acting element in promoter and enhancer regions
Smu02G019380.1	CAAT-box	CAAAT	1418	5	-	1423	Pisum sativum	common cis-acting element in promoter and enhancer regions
Smu02G019380.1	CAAT-box	TGCCAAC	1429	7	+	1436	Petunia hybrida	common cis-acting element in promoter and enhancer regions
Smu02G019380.1	Unnamed__1	GAATTTAATTAA	265	11	-	276	Glycine max	60K protein binding site
Smu02G019380.1	CCAAT-box	CAACGG	1226	6	-	1232	Hordeum vulgare	MYBHv1 binding site
Smu02G019380.1	ATCT-motif	AATCTAATCC	183	9	-	192	Pisum sativum	part of a conserved DNA module involved in light responsiveness
Smu02G031600.1	CAAT-box	CAAAT	454	5	+	459	Pisum sativum	common cis-acting element in promoter and enhancer regions
Smu02G031600.1	CAAT-box	CAAAT	522	5	+	527	Pisum sativum	common cis-acting element in promoter and enhancer regions
Smu02G031600.1	CAAT-box	CAAAT	799	5	-	804	Pisum sativum	common cis-acting element in promoter and enhancer regions
Smu02G031600.1	CAAT-box	CAAAT	1095	5	+	1100	Pisum sativum	common cis-acting element in promoter and enhancer regions
Smu02G031600.1	CAAT-box	CCAAT	1157	5	+	1162	Arabidopsis thaliana	common cis-acting element in promoter and enhancer regions
Smu02G031600.1	CAAT-box	CAAAT	1215	5	-	1220	Pisum sativum	common cis-acting element in promoter and enhancer regions
Smu02G031600.1	CAAT-box	CCAAT	1413	5	+	1418	Arabidopsis thaliana	common cis-acting element in promoter and enhancer regions
Smu02G031600.1	AT1-motif	AATTATTTTTTATT	956	13	-	969	Solanum tuberosum	part of a light responsive module
Smu02G031600.1	CGTCA-motif	CGTCA	420	5	-	425	Hordeum vulgare	cis-acting regulatory element involved in the MeJA-responsiveness
Smu02G031600.1	CGTCA-motif	CGTCA	665	5	-	670	Hordeum vulgare	cis-acting regulatory element involved in the MeJA-responsiveness
Smu02G031600.1	A-box	CCGTCC	988	6	-	994	Petroselinum crispum	cis-acting regulatory element
Smu02G031600.1	LTR	CCGAAA	1026	6	+	1032	Hordeum vulgare	cis-acting element involved in low-temperature responsiveness
Smu02G031600.1	TC-rich repeats	GTTTTCTTAC	1449	9	+	1458	Nicotiana tabacum	cis-acting element involved in defense and stress responsiveness
Smu02G031600.1	3-AF1 binding site	TAAGAGAGGAA	298	10	+	308	Solanum tuberosum	light responsive element
Smu02G031600.1	TCA-element	CCATCTTTTT	1293	9	-	1302	Nicotiana tabacum	cis-acting element involved in salicylic acid responsiveness
Smu02G031600.1	MRE	AACCTAA	164	7	-	171	Petroselinum crispum	MYB binding site involved in light responsiveness
Smu02G031600.1	MRE	AACCTAA	346	7	-	353	Petroselinum crispum	MYB binding site involved in light responsiveness
Smu02G031600.1	TGACG-motif	TGACG	420	5	+	425	Hordeum vulgare	cis-acting regulatory element involved in the MeJA-responsiveness
Smu02G031600.1	TGACG-motif	TGACG	665	5	+	670	Hordeum vulgare	cis-acting regulatory element involved in the MeJA-responsiveness
Smu02G031600.1	GT1-motif	GGTTAAT	167	7	+	174	Avena sativa	light responsive element
Smu02G031600.1	GT1-motif	GTGTGTGAA	511	9	-	520	Solanum tuberosum	light responsive element
Smu02G031600.1	GT1-motif	GGTTAA	601	6	-	607	Arabidopsis thaliana	light responsive element
Smu02G031600.1	TATA-box	TATA	2	4	+	6	Arabidopsis thaliana	core promoter element around -30 of transcription start
Smu02G031600.1	TATA-box	TATA	59	4	+	63	Arabidopsis thaliana	core promoter element around -30 of transcription start
Smu02G031600.1	TATA-box	ATTATA	189	6	+	195	Brassica napus	core promoter element around -30 of transcription start
Smu02G031600.1	TATA-box	TATATAA	190	7	-	197	Arabidopsis thaliana	core promoter element around -30 of transcription start
Smu02G031600.1	TATA-box	TATATA	191	6	+	197	Arabidopsis thaliana	core promoter element around -30 of transcription start
Smu02G031600.1	TATA-box	ATATAT	192	6	+	198	Brassica napus	core promoter element around -30 of transcription start
Smu02G031600.1	TATA-box	TATA	193	4	+	197	Arabidopsis thaliana	core promoter element around -30 of transcription start
Smu02G031600.1	TATA-box	TATTTAAA	217	8	-	225	Arabidopsis thaliana	core promoter element around -30 of transcription start
Smu02G031600.1	TATA-box	TATTTAAA	253	8	+	261	Arabidopsis thaliana	core promoter element around -30 of transcription start
Smu02G031600.1	TATA-box	TATTTAAA	255	8	-	263	Arabidopsis thaliana	core promoter element around -30 of transcription start
Smu02G031600.1	TATA-box	TATA	307	4	+	311	Arabidopsis thaliana	core promoter element around -30 of transcription start
Smu02G031600.1	TATA-box	ATTATA	324	6	+	330	Brassica napus	core promoter element around -30 of transcription start
Smu02G031600.1	TATA-box	TATAA	325	5	-	330	Arabidopsis thaliana	core promoter element around -30 of transcription start
Smu02G031600.1	TATA-box	TATA	326	4	+	330	Arabidopsis thaliana	core promoter element around -30 of transcription start
Smu02G031600.1	TATA-box	TATACA	377	6	-	383	Helianthus annuus	core promoter element around -30 of transcription start
Smu02G031600.1	TATA-box	TATA	379	4	+	383	Arabidopsis thaliana	core promoter element around -30 of transcription start
Smu02G031600.1	TATA-box	ATATAA	525	6	+	531	Brassica oleracea	core promoter element around -30 of transcription start
Smu02G031600.1	TATA-box	TATA	526	4	+	530	Arabidopsis thaliana	core promoter element around -30 of transcription start
Smu02G031600.1	TATA-box	TATA	585	4	+	589	Arabidopsis thaliana	core promoter element around -30 of transcription start
Smu02G031600.1	TATA-box	TATA	643	4	+	647	Arabidopsis thaliana	core promoter element around -30 of transcription start
Smu02G031600.1	TATA-box	TATAAAA	648	7	-	655	Pisum sativum	core promoter element around -30 of transcription start
Smu02G031600.1	TATA-box	TATAAA	649	6	-	655	Helianthus annuus	core promoter element around -30 of transcription start
Smu02G031600.1	TATA-box	TATATAA	650	7	-	657	Arabidopsis thaliana	core promoter element around -30 of transcription start
Smu02G031600.1	TATA-box	TATATA	651	6	+	657	Arabidopsis thaliana	core promoter element around -30 of transcription start
Smu02G031600.1	TATA-box	ATATAT	652	6	+	658	Brassica napus	core promoter element around -30 of transcription start
Smu02G031600.1	TATA-box	TATA	653	4	+	657	Arabidopsis thaliana	core promoter element around -30 of transcription start
Smu02G031600.1	TATA-box	TATAA	712	5	-	717	Arabidopsis thaliana	core promoter element around -30 of transcription start
Smu02G031600.1	TATA-box	TATA	713	4	+	717	Arabidopsis thaliana	core promoter element around -30 of transcription start
Smu02G031600.1	TATA-box	TATACA	717	6	-	723	Helianthus annuus	core promoter element around -30 of transcription start
Smu02G031600.1	TATA-box	TATATA	719	6	+	725	Arabidopsis thaliana	core promoter element around -30 of transcription start
Smu02G031600.1	TATA-box	TATA	721	4	+	725	Arabidopsis thaliana	core promoter element around -30 of transcription start
Smu02G031600.1	TATA-box	TACAAAA	742	7	-	749	Oryza sativa	core promoter element around -30 of transcription start
Smu02G031600.1	TATA-box	TATA	787	4	-	791	Arabidopsis thaliana	core promoter element around -30 of transcription start
Smu02G031600.1	TATA-box	TATAAAA	831	7	-	838	Pisum sativum	core promoter element around -30 of transcription start
Smu02G031600.1	TATA-box	TATAAA	832	6	-	838	Helianthus annuus	core promoter element around -30 of transcription start
Smu02G031600.1	TATA-box	TATAA	833	5	-	838	Arabidopsis thaliana	core promoter element around -30 of transcription start
Smu02G031600.1	TATA-box	TATA	834	4	-	838	Arabidopsis thaliana	core promoter element around -30 of transcription start
Smu02G031600.1	TATA-box	TATAAATA	965	8	-	973	Daucus carota	core promoter element around -30 of transcription start
Smu02G031600.1	TATA-box	TATAAAT	966	7	-	973	Brassica juncea	core promoter element around -30 of transcription start
Smu02G031600.1	TATA-box	TATAAA	967	6	-	973	Helianthus annuus	core promoter element around -30 of transcription start
Smu02G031600.1	TATA-box	TATAA	968	5	-	973	Arabidopsis thaliana	core promoter element around -30 of transcription start
Smu02G031600.1	TATA-box	TATA	969	4	-	973	Arabidopsis thaliana	core promoter element around -30 of transcription start
Smu02G031600.1	TATA-box	ATATAA	974	6	+	980	Brassica oleracea	core promoter element around -30 of transcription start
Smu02G031600.1	TATA-box	TATA	975	4	-	979	Arabidopsis thaliana	core promoter element around -30 of transcription start
Smu02G031600.1	TATA-box	ATATAT	1266	6	-	1272	Brassica napus	core promoter element around -30 of transcription start
Smu02G031600.1	TATA-box	TATA	1267	4	-	1271	Arabidopsis thaliana	core promoter element around -30 of transcription start
Smu02G031600.1	Box 4	ATTAAT	1098	6	-	1104	Petroselinum crispum	part of a conserved DNA module involved in light responsiveness
Smu02G032390.1	ACE	GACACGTATG	256	9	+	265	Petroselinum crispum	cis-acting element involved in light responsiveness
Smu02G032390.1	Box 4	ATTAAT	515	6	+	521	Petroselinum crispum	part of a conserved DNA module involved in light responsiveness
Smu02G032390.1	Box 4	ATTAAT	881	6	-	887	Petroselinum crispum	part of a conserved DNA module involved in light responsiveness
Smu02G032390.1	Box 4	ATTAAT	1053	6	-	1059	Petroselinum crispum	part of a conserved DNA module involved in light responsiveness
Smu02G032390.1	Box 4	ATTAAT	1209	6	-	1215	Petroselinum crispum	part of a conserved DNA module involved in light responsiveness
Smu02G032390.1	Box 4	ATTAAT	1213	6	-	1219	Petroselinum crispum	part of a conserved DNA module involved in light responsiveness
Smu02G032390.1	Box 4	ATTAAT	1241	6	-	1247	Petroselinum crispum	part of a conserved DNA module involved in light responsiveness
Smu02G032390.1	TCT-motif	TCTTAC	894	6	+	900	Arabidopsis thaliana	part of a light responsive element
Smu02G032390.1	GT1-motif	GGTTAA	568	6	-	574	Arabidopsis thaliana	light responsive element
Smu02G032390.1	A-box	CCGTCC	1164	6	-	1170	Petroselinum crispum	cis-acting regulatory element
Smu02G032390.1	TATC-box	TATCCCA	140	7	+	147	Oryza sativa	cis-acting element involved in gibberellin-responsiveness
Smu02G032390.1	TATC-box	TATCCCA	264	7	-	271	Oryza sativa	cis-acting element involved in gibberellin-responsiveness
Smu02G032390.1	TATA-box	TATAAGAA	5	8	-	13	Zea mays	core promoter element around -30 of transcription start
Smu02G032390.1	TATA-box	TATAA	8	5	-	13	Arabidopsis thaliana	core promoter element around -30 of transcription start
Smu02G032390.1	TATA-box	TATA	9	4	+	13	Arabidopsis thaliana	core promoter element around -30 of transcription start
Smu02G032390.1	TATA-box	ATTATA	340	6	+	346	Brassica napus	core promoter element around -30 of transcription start
Smu02G032390.1	TATA-box	TATAA	341	5	-	346	Arabidopsis thaliana	core promoter element around -30 of transcription start
Smu02G032390.1	TATA-box	TATA	342	4	+	346	Arabidopsis thaliana	core promoter element around -30 of transcription start
Smu02G032390.1	TATA-box	TATACA	350	6	-	356	Helianthus annuus	core promoter element around -30 of transcription start
Smu02G032390.1	TATA-box	TATA	352	4	+	356	Arabidopsis thaliana	core promoter element around -30 of transcription start
Smu02G032390.1	TATA-box	ATTATA	397	6	+	403	Brassica napus	core promoter element around -30 of transcription start
Smu02G032390.1	TATA-box	TATAA	398	5	-	403	Arabidopsis thaliana	core promoter element around -30 of transcription start
Smu02G032390.1	TATA-box	TATA	399	4	+	403	Arabidopsis thaliana	core promoter element around -30 of transcription start
Smu02G032390.1	TATA-box	TATA	430	4	+	434	Arabidopsis thaliana	core promoter element around -30 of transcription start
Smu02G032390.1	TATA-box	TATA	466	4	+	470	Arabidopsis thaliana	core promoter element around -30 of transcription start
Smu02G032390.1	TATA-box	ATATAT	556	6	+	562	Brassica napus	core promoter element around -30 of transcription start
Smu02G032390.1	TATA-box	TATATA	557	6	+	563	Arabidopsis thaliana	core promoter element around -30 of transcription start
Smu02G032390.1	TATA-box	TATA	559	4	+	563	Arabidopsis thaliana	core promoter element around -30 of transcription start
Smu02G032390.1	TATA-box	TACAAAA	574	7	-	581	Oryza sativa	core promoter element around -30 of transcription start
Smu02G032390.1	TATA-box	ATTATA	937	6	+	943	Brassica napus	core promoter element around -30 of transcription start
Smu02G032390.1	TATA-box	TATATAA	938	7	-	945	Arabidopsis thaliana	core promoter element around -30 of transcription start
Smu02G032390.1	TATA-box	TATATA	939	6	-	945	Arabidopsis thaliana	core promoter element around -30 of transcription start
Smu02G032390.1	TATA-box	ATATAT	940	6	-	946	Brassica napus	core promoter element around -30 of transcription start
Smu02G032390.1	TATA-box	TATA	941	4	-	945	Arabidopsis thaliana	core promoter element around -30 of transcription start
Smu02G032390.1	TATA-box	ATTATA	965	6	+	971	Brassica napus	core promoter element around -30 of transcription start
Smu02G032390.1	TATA-box	TATAA	966	5	-	971	Arabidopsis thaliana	core promoter element around -30 of transcription start
Smu02G032390.1	TATA-box	TATA	967	4	-	971	Arabidopsis thaliana	core promoter element around -30 of transcription start
Smu02G032390.1	TATA-box	ATATAA	1005	6	+	1011	Brassica oleracea	core promoter element around -30 of transcription start
Smu02G032390.1	TATA-box	TATA	1006	4	-	1010	Arabidopsis thaliana	core promoter element around -30 of transcription start
Smu02G032390.1	TATA-box	ATATAA	1014	6	+	1020	Brassica oleracea	core promoter element around -30 of transcription start
Smu02G032390.1	TATA-box	TATA	1015	4	-	1019	Arabidopsis thaliana	core promoter element around -30 of transcription start
Smu02G032390.1	TATA-box	ATATAA	1031	6	+	1037	Brassica oleracea	core promoter element around -30 of transcription start
Smu02G032390.1	TATA-box	TATA	1032	4	-	1036	Arabidopsis thaliana	core promoter element around -30 of transcription start
Smu02G032390.1	TATA-box	TACATAAA	1294	8	-	1302	Oryza sativa	core promoter element around -30 of transcription start
Smu02G032390.1	TATA-box	TATACA	1298	6	-	1304	Helianthus annuus	core promoter element around -30 of transcription start
Smu02G032390.1	TATA-box	TATA	1300	4	-	1304	Arabidopsis thaliana	core promoter element around -30 of transcription start
Smu02G032390.1	TATA-box	ATATAA	1333	6	+	1339	Brassica oleracea	core promoter element around -30 of transcription start
Smu02G032390.1	TATA-box	TATA	1334	4	-	1338	Arabidopsis thaliana	core promoter element around -30 of transcription start
Smu02G032390.1	TATA-box	ATTATA	1426	6	+	1432	Brassica napus	core promoter element around -30 of transcription start
Smu02G032390.1	TATA-box	TATAA	1427	5	-	1432	Arabidopsis thaliana	core promoter element around -30 of transcription start
Smu02G032390.1	TATA-box	TATA	1428	4	-	1432	Arabidopsis thaliana	core promoter element around -30 of transcription start
Smu02G032390.1	ABRE	CGCACGTGTC	256	9	-	265	Hordeum vulgare	cis-acting element involved in the abscisic acid responsiveness
Smu02G032390.1	ABRE	CACGTG	258	6	+	264	Arabidopsis thaliana	cis-acting element involved in the abscisic acid responsiveness
Smu02G032390.1	ABRE	ACGTG	259	5	+	264	Arabidopsis thaliana	cis-acting element involved in the abscisic acid responsiveness
Smu02G032390.1	ABRE	ACGTG	615	5	+	620	Arabidopsis thaliana	cis-acting element involved in the abscisic acid responsiveness
Smu02G032390.1	ABRE	ACGTG	1431	5	+	1436	Arabidopsis thaliana	cis-acting element involved in the abscisic acid responsiveness
Smu02G032390.1	chs-CMA2a	TCACTTGA	377	8	+	385	Petroselinum crispum	part of a light responsive element
Smu02G032390.1	G-Box	CACGTG	258	6	+	264	Pisum sativum	cis-acting regulatory element involved in light responsiveness
Smu02G032390.1	G-box	ACACGTGT	257	8	+	265	Brassica napus	cis-acting regulatory element involved in light responsiveness
Smu02G032390.1	G-box	CACGTG	258	6	+	264	Arabidopsis thaliana	cis-acting regulatory element involved in light responsiveness
Smu02G032390.1	G-box	TACGTG	614	6	+	620	Arabidopsis thaliana	cis-acting regulatory element involved in light responsiveness
Smu02G032390.1	G-box	TACGTG	1430	6	+	1436	Arabidopsis thaliana	cis-acting regulatory element involved in light responsiveness
Smu02G032390.1	TGACG-motif	TGACG	99	5	+	104	Hordeum vulgare	cis-acting regulatory element involved in the MeJA-responsiveness
Smu02G032390.1	TGACG-motif	TGACG	840	5	+	845	Hordeum vulgare	cis-acting regulatory element involved in the MeJA-responsiveness
Smu02G032390.1	AuxRR-core	GGTCCAT	1445	7	+	1452	Nicotiana tabacum	cis-acting regulatory element involved in auxin responsiveness
Smu02G032390.1	GCN4_motif	TGAGTCA	124	7	-	131	Oryza sativa	cis-regulatory element involved in endosperm expression
Smu02G032390.1	CGTCA-motif	CGTCA	99	5	-	104	Hordeum vulgare	cis-acting regulatory element involved in the MeJA-responsiveness
Smu02G032390.1	CGTCA-motif	CGTCA	840	5	-	845	Hordeum vulgare	cis-acting regulatory element involved in the MeJA-responsiveness
Smu02G032390.1	I-box	GTATAAGGCC	695	9	-	704	Larix laricina	part of a light responsive element
Smu02G032390.1	CAAT-box	CCAAT	17	5	-	22	Arabidopsis thaliana	common cis-acting element in promoter and enhancer regions
Smu02G032390.1	CAAT-box	CCAAT	65	5	+	70	Arabidopsis thaliana	common cis-acting element in promoter and enhancer regions
Smu02G032390.1	CAAT-box	CAAAT	394	5	+	399	Pisum sativum	common cis-acting element in promoter and enhancer regions
Smu02G032390.1	CAAT-box	CAAAT	454	5	-	459	Pisum sativum	common cis-acting element in promoter and enhancer regions
Smu02G032390.1	CAAT-box	CAAAT	462	5	+	467	Pisum sativum	common cis-acting element in promoter and enhancer regions
Smu02G032390.1	CAAT-box	CAAAT	474	5	+	479	Pisum sativum	common cis-acting element in promoter and enhancer regions
Smu02G032390.1	CAAT-box	CAAAT	825	5	-	830	Pisum sativum	common cis-acting element in promoter and enhancer regions
Smu02G032390.1	CAAT-box	CCAAT	1161	5	-	1166	Arabidopsis thaliana	common cis-acting element in promoter and enhancer regions
Smu02G032390.1	CAAT-box	CAAAT	1385	5	+	1390	Pisum sativum	common cis-acting element in promoter and enhancer regions
Smu02G032390.1	P-box	CCTTTTG	572	7	+	579	Oryza sativa	gibberellin-responsive element
Smu02G032390.1	P-box	CCTTTTG	997	7	+	1004	Oryza sativa	gibberellin-responsive element
Smu02G032390.1	P-box	CCTTTTG	1340	7	-	1347	Oryza sativa	gibberellin-responsive element
Smu02G032390.1	AE-box	AGAAACAA	469	8	+	477	Arabidopsis thaliana	part of a module for light response
Smu03G006140.1	CAAT-box	CAAAT	27	5	+	32	Pisum sativum	common cis-acting element in promoter and enhancer regions
Smu03G006140.1	CAAT-box	CCCAATTT	33	8	-	41	Arabidopsis thaliana	common cis-acting element in promoter and enhancer regions
Smu03G006140.1	CAAT-box	CCAAT	35	5	-	40	Arabidopsis thaliana	common cis-acting element in promoter and enhancer regions
Smu03G006140.1	CAAT-box	CAAAT	86	5	-	91	Pisum sativum	common cis-acting element in promoter and enhancer regions
Smu03G006140.1	CAAT-box	CAAAT	212	5	-	217	Pisum sativum	common cis-acting element in promoter and enhancer regions
Smu03G006140.1	CAAT-box	CCAAT	237	5	+	242	Arabidopsis thaliana	common cis-acting element in promoter and enhancer regions
Smu03G006140.1	CAAT-box	CCAAT	322	5	+	327	Arabidopsis thaliana	common cis-acting element in promoter and enhancer regions
Smu03G006140.1	CAAT-box	CAAAT	396	5	-	401	Pisum sativum	common cis-acting element in promoter and enhancer regions
Smu03G006140.1	CAAT-box	CAAAT	459	5	-	464	Pisum sativum	common cis-acting element in promoter and enhancer regions
Smu03G006140.1	CAAT-box	CCAAT	465	5	+	470	Arabidopsis thaliana	common cis-acting element in promoter and enhancer regions
Smu03G006140.1	CAAT-box	CAAAT	516	5	-	521	Pisum sativum	common cis-acting element in promoter and enhancer regions
Smu03G006140.1	CAAT-box	CCAAT	699	5	-	704	Arabidopsis thaliana	common cis-acting element in promoter and enhancer regions
Smu03G006140.1	CAAT-box	CAAAT	982	5	-	987	Pisum sativum	common cis-acting element in promoter and enhancer regions
Smu03G006140.1	CAAT-box	CCAAT	1024	5	+	1029	Arabidopsis thaliana	common cis-acting element in promoter and enhancer regions
Smu03G006140.1	CAAT-box	CAAAT	1033	5	+	1038	Pisum sativum	common cis-acting element in promoter and enhancer regions
Smu03G006140.1	CAAT-box	CAAAT	1216	5	-	1221	Pisum sativum	common cis-acting element in promoter and enhancer regions
Smu03G006140.1	CAAT-box	CCAAT	1227	5	-	1232	Arabidopsis thaliana	common cis-acting element in promoter and enhancer regions
Smu03G006140.1	CAAT-box	CAAAT	1464	5	+	1469	Pisum sativum	common cis-acting element in promoter and enhancer regions
Smu03G006140.1	TATC-box	TATCCCA	1229	7	-	1236	Oryza sativa	cis-acting element involved in gibberellin-responsiveness
Smu03G006140.1	MBS	CAACTG	1148	6	-	1154	Arabidopsis thaliana	MYB binding site involved in drought-inducibility
Smu03G006140.1	ATCT-motif	AATCTAATCC	1384	9	+	1393	Pisum sativum	part of a conserved DNA module involved in light responsiveness
Smu03G006140.1	TC-rich repeats	ATTCTCTAAC	189	10	-	199	Nicotiana tabacum	cis-acting element involved in defense and stress responsiveness
Smu03G006140.1	MRE	AACCTAA	271	7	-	278	Petroselinum crispum	MYB binding site involved in light responsiveness
Smu03G006140.1	MRE	AACCTAA	437	7	+	444	Petroselinum crispum	MYB binding site involved in light responsiveness
Smu03G006140.1	MRE	AACCTAA	715	7	-	722	Petroselinum crispum	MYB binding site involved in light responsiveness
Smu03G006140.1	TCA-element	TCAGAAGAGG	241	10	+	251	Brassica oleracea	cis-acting element involved in salicylic acid responsiveness
Smu03G006140.1	ARE	AAACCA	494	6	-	500	Zea mays	cis-acting regulatory element essential for the anaerobic induction
Smu03G006140.1	GT1-motif	GGTTAA	352	6	+	358	Arabidopsis thaliana	light responsive element
Smu03G006140.1	GT1-motif	GGTTAA	354	6	-	360	Arabidopsis thaliana	light responsive element
Smu03G006140.1	TCT-motif	TCTTAC	759	6	-	765	Arabidopsis thaliana	part of a light responsive element
Smu03G006140.1	TCT-motif	TCTTAC	968	6	+	974	Arabidopsis thaliana	part of a light responsive element
Smu03G006140.1	AT-rich element	ATAGAAATCAA	882	10	-	892	Glycine max	binding site of AT-rich DNA binding protein (ATBP-1)
Smu03G006140.1	Box 4	ATTAAT	208	6	+	214	Petroselinum crispum	part of a conserved DNA module involved in light responsiveness
Smu03G006140.1	Box 4	ATTAAT	1169	6	-	1175	Petroselinum crispum	part of a conserved DNA module involved in light responsiveness
Smu03G006140.1	Box 4	ATTAAT	1481	6	-	1487	Petroselinum crispum	part of a conserved DNA module involved in light responsiveness
Smu03G006140.1	TATA-box	ATATAA	115	6	+	121	Brassica oleracea	core promoter element around -30 of transcription start
Smu03G006140.1	TATA-box	TATA	116	4	+	120	Arabidopsis thaliana	core promoter element around -30 of transcription start
Smu03G006140.1	TATA-box	TATAAAA	160	7	-	167	Pisum sativum	core promoter element around -30 of transcription start
Smu03G006140.1	TATA-box	TATAAA	161	6	-	167	Helianthus annuus	core promoter element around -30 of transcription start
Smu03G006140.1	TATA-box	TATAA	162	5	-	167	Arabidopsis thaliana	core promoter element around -30 of transcription start
Smu03G006140.1	TATA-box	TATA	163	4	+	167	Arabidopsis thaliana	core promoter element around -30 of transcription start
Smu03G006140.1	TATA-box	TATA	378	4	+	382	Arabidopsis thaliana	core promoter element around -30 of transcription start
Smu03G006140.1	TATA-box	TATA	393	4	+	397	Arabidopsis thaliana	core promoter element around -30 of transcription start
Smu03G006140.1	TATA-box	TATA	511	4	+	515	Arabidopsis thaliana	core promoter element around -30 of transcription start
Smu03G006140.1	TATA-box	TATATA	549	6	+	555	Arabidopsis thaliana	core promoter element around -30 of transcription start
Smu03G006140.1	TATA-box	ATATAT	550	6	+	556	Brassica napus	core promoter element around -30 of transcription start
Smu03G006140.1	TATA-box	TATA	551	4	+	555	Arabidopsis thaliana	core promoter element around -30 of transcription start
Smu03G006140.1	TATA-box	TATA	596	4	+	600	Arabidopsis thaliana	core promoter element around -30 of transcription start
Smu03G006140.1	TATA-box	ATATAT	600	6	+	606	Brassica napus	core promoter element around -30 of transcription start
Smu03G006140.1	TATA-box	TATATA	601	6	+	607	Arabidopsis thaliana	core promoter element around -30 of transcription start
Smu03G006140.1	TATA-box	ATATAA	602	6	+	608	Brassica oleracea	core promoter element around -30 of transcription start
Smu03G006140.1	TATA-box	TATA	603	4	+	607	Arabidopsis thaliana	core promoter element around -30 of transcription start
Smu03G006140.1	TATA-box	ATATAT	669	6	+	675	Brassica napus	core promoter element around -30 of transcription start
Smu03G006140.1	TATA-box	TATA	670	4	+	674	Arabidopsis thaliana	core promoter element around -30 of transcription start
Smu03G006140.1	TATA-box	TAAAGATT	683	8	-	691	Arabidopsis thaliana	core promoter element around -30 of transcription start
Smu03G006140.1	TATA-box	TATTTAAA	734	8	-	742	Arabidopsis thaliana	core promoter element around -30 of transcription start
Smu03G006140.1	TATA-box	TATAA	746	5	-	751	Arabidopsis thaliana	core promoter element around -30 of transcription start
Smu03G006140.1	TATA-box	TATA	747	4	+	751	Arabidopsis thaliana	core promoter element around -30 of transcription start
Smu03G006140.1	TATA-box	ATATAA	797	6	+	803	Brassica oleracea	core promoter element around -30 of transcription start
Smu03G006140.1	TATA-box	TATA	798	4	-	802	Arabidopsis thaliana	core promoter element around -30 of transcription start
Smu03G006140.1	TATA-box	TATAA	851	5	-	856	Arabidopsis thaliana	core promoter element around -30 of transcription start
Smu03G006140.1	TATA-box	TATA	852	4	-	856	Arabidopsis thaliana	core promoter element around -30 of transcription start
Smu03G006140.1	TATA-box	TATA	858	4	-	862	Arabidopsis thaliana	core promoter element around -30 of transcription start
Smu03G006140.1	TATA-box	taTATAAAtc	884	10	-	894	Arabidopsis thaliana	core promoter element around -30 of transcription start
Smu03G006140.1	TATA-box	TATAAAT	885	7	-	892	Brassica juncea	core promoter element around -30 of transcription start
Smu03G006140.1	TATA-box	TATAAA	886	6	-	892	Helianthus annuus	core promoter element around -30 of transcription start
Smu03G006140.1	TATA-box	TATATAA	887	7	-	894	Arabidopsis thaliana	core promoter element around -30 of transcription start
Smu03G006140.1	TATA-box	TATATA	888	6	-	894	Arabidopsis thaliana	core promoter element around -30 of transcription start
Smu03G006140.1	TATA-box	ATATAT	889	6	-	895	Brassica napus	core promoter element around -30 of transcription start
Smu03G006140.1	TATA-box	TATA	890	4	-	894	Arabidopsis thaliana	core promoter element around -30 of transcription start
Smu03G006140.1	TATA-box	TATA	898	4	-	902	Arabidopsis thaliana	core promoter element around -30 of transcription start
Smu03G006140.1	TATA-box	TATAA	1103	5	-	1108	Arabidopsis thaliana	core promoter element around -30 of transcription start
Smu03G006140.1	TATA-box	TATA	1104	4	-	1108	Arabidopsis thaliana	core promoter element around -30 of transcription start
Smu03G006140.1	TATA-box	TATTTAAA	1160	8	+	1168	Arabidopsis thaliana	core promoter element around -30 of transcription start
Smu03G006140.1	TATA-box	TATTTAAA	1162	8	-	1170	Arabidopsis thaliana	core promoter element around -30 of transcription start
Smu03G006140.1	TATA-box	TATA	1234	4	-	1238	Arabidopsis thaliana	core promoter element around -30 of transcription start
Smu03G006140.1	TATA-box	TATA	1452	4	-	1456	Arabidopsis thaliana	core promoter element around -30 of transcription start
Smu03G006140.1	ACE	CTAACGTATT	129	9	-	138	Petroselinum crispum	cis-acting element involved in light responsiveness
Smu03G006260.1	TGACG-motif	TGACG	62	5	-	67	Hordeum vulgare	cis-acting regulatory element involved in the MeJA-responsiveness
Smu03G006260.1	G-box	TACGTG	295	6	+	301	Arabidopsis thaliana	cis-acting regulatory element involved in light responsiveness
Smu03G006260.1	ARE	AAACCA	143	6	-	149	Zea mays	cis-acting regulatory element essential for the anaerobic induction
Smu03G006260.1	ARE	AAACCA	480	6	-	486	Zea mays	cis-acting regulatory element essential for the anaerobic induction
Smu03G006260.1	TCA-element	TCAGAAGAGG	227	10	+	237	Brassica oleracea	cis-acting element involved in salicylic acid responsiveness
Smu03G006260.1	GC-motif	CCCCCG	42	6	-	48	Zea mays	enhancer-like element involved in anoxic specific inducibility
Smu03G006260.1	MRE	AACCTAA	257	7	-	264	Petroselinum crispum	MYB binding site involved in light responsiveness
Smu03G006260.1	TATA-box	ATATAA	101	6	+	107	Brassica oleracea	core promoter element around -30 of transcription start
Smu03G006260.1	TATA-box	TATA	102	4	+	106	Arabidopsis thaliana	core promoter element around -30 of transcription start
Smu03G006260.1	TATA-box	TATAAAA	146	7	-	153	Pisum sativum	core promoter element around -30 of transcription start
Smu03G006260.1	TATA-box	TATAAA	147	6	-	153	Helianthus annuus	core promoter element around -30 of transcription start
Smu03G006260.1	TATA-box	TATAA	148	5	-	153	Arabidopsis thaliana	core promoter element around -30 of transcription start
Smu03G006260.1	TATA-box	TATA	149	4	+	153	Arabidopsis thaliana	core promoter element around -30 of transcription start
Smu03G006260.1	TATA-box	TATA	364	4	+	368	Arabidopsis thaliana	core promoter element around -30 of transcription start
Smu03G006260.1	TATA-box	TATA	379	4	+	383	Arabidopsis thaliana	core promoter element around -30 of transcription start
Smu03G006260.1	TATA-box	TATA	497	4	+	501	Arabidopsis thaliana	core promoter element around -30 of transcription start
Smu03G006260.1	TATA-box	TATATA	535	6	+	541	Arabidopsis thaliana	core promoter element around -30 of transcription start
Smu03G006260.1	TATA-box	TATA	537	4	+	541	Arabidopsis thaliana	core promoter element around -30 of transcription start
Smu03G006260.1	TATA-box	TATA	589	4	+	593	Arabidopsis thaliana	core promoter element around -30 of transcription start
Smu03G006260.1	TATA-box	ATATAT	593	6	+	599	Brassica napus	core promoter element around -30 of transcription start
Smu03G006260.1	TATA-box	TATATA	594	6	+	600	Arabidopsis thaliana	core promoter element around -30 of transcription start
Smu03G006260.1	TATA-box	ATATAA	595	6	+	601	Brassica oleracea	core promoter element around -30 of transcription start
Smu03G006260.1	TATA-box	TATA	596	4	+	600	Arabidopsis thaliana	core promoter element around -30 of transcription start
Smu03G006260.1	TATA-box	ATATAT	662	6	+	668	Brassica napus	core promoter element around -30 of transcription start
Smu03G006260.1	TATA-box	TATA	663	4	+	667	Arabidopsis thaliana	core promoter element around -30 of transcription start
Smu03G006260.1	TATA-box	ATTATA	739	6	+	745	Brassica napus	core promoter element around -30 of transcription start
Smu03G006260.1	TATA-box	TATAA	740	5	-	745	Arabidopsis thaliana	core promoter element around -30 of transcription start
Smu03G006260.1	TATA-box	TATA	741	4	+	745	Arabidopsis thaliana	core promoter element around -30 of transcription start
Smu03G006260.1	TATA-box	TACAAAA	792	7	+	799	Oryza sativa	core promoter element around -30 of transcription start
Smu03G006260.1	TATA-box	TATAA	845	5	-	850	Arabidopsis thaliana	core promoter element around -30 of transcription start
Smu03G006260.1	TATA-box	TATA	846	4	-	850	Arabidopsis thaliana	core promoter element around -30 of transcription start
Smu03G006260.1	TATA-box	ATATAA	851	6	+	857	Brassica oleracea	core promoter element around -30 of transcription start
Smu03G006260.1	TATA-box	TATA	852	4	-	856	Arabidopsis thaliana	core promoter element around -30 of transcription start
Smu03G006260.1	TATA-box	taTATAAAtc	878	10	-	888	Arabidopsis thaliana	core promoter element around -30 of transcription start
Smu03G006260.1	TATA-box	TATAAAT	879	7	-	886	Brassica juncea	core promoter element around -30 of transcription start
Smu03G006260.1	TATA-box	TATAAA	880	6	-	886	Helianthus annuus	core promoter element around -30 of transcription start
Smu03G006260.1	TATA-box	TATATAA	881	7	-	888	Arabidopsis thaliana	core promoter element around -30 of transcription start
Smu03G006260.1	TATA-box	TATATA	882	6	-	888	Arabidopsis thaliana	core promoter element around -30 of transcription start
Smu03G006260.1	TATA-box	ATATAT	883	6	-	889	Brassica napus	core promoter element around -30 of transcription start
Smu03G006260.1	TATA-box	TATA	884	4	-	888	Arabidopsis thaliana	core promoter element around -30 of transcription start
Smu03G006260.1	TATA-box	TATA	892	4	-	896	Arabidopsis thaliana	core promoter element around -30 of transcription start
Smu03G006260.1	TATA-box	TATAA	1097	5	-	1102	Arabidopsis thaliana	core promoter element around -30 of transcription start
Smu03G006260.1	TATA-box	TATA	1098	4	-	1102	Arabidopsis thaliana	core promoter element around -30 of transcription start
Smu03G006260.1	TATA-box	ATTATA	1120	6	+	1126	Brassica napus	core promoter element around -30 of transcription start
Smu03G006260.1	TATA-box	TATAA	1121	5	-	1126	Arabidopsis thaliana	core promoter element around -30 of transcription start
Smu03G006260.1	TATA-box	TATA	1122	4	-	1126	Arabidopsis thaliana	core promoter element around -30 of transcription start
Smu03G006260.1	TATA-box	TATTTAAA	1154	8	+	1162	Arabidopsis thaliana	core promoter element around -30 of transcription start
Smu03G006260.1	TATA-box	TATTTAAA	1156	8	-	1164	Arabidopsis thaliana	core promoter element around -30 of transcription start
Smu03G006260.1	TATA-box	TATA	1228	4	-	1232	Arabidopsis thaliana	core promoter element around -30 of transcription start
Smu03G006260.1	ACE	CTAACGTATT	115	9	-	124	Petroselinum crispum	cis-acting element involved in light responsiveness
Smu03G006260.1	ABRE	ACGTG	296	5	+	301	Arabidopsis thaliana	cis-acting element involved in the abscisic acid responsiveness
Smu03G006260.1	Box 4	ATTAAT	1163	6	-	1169	Petroselinum crispum	part of a conserved DNA module involved in light responsiveness
Smu03G006260.1	Box 4	ATTAAT	1481	6	-	1487	Petroselinum crispum	part of a conserved DNA module involved in light responsiveness
Smu03G006260.1	AT-rich element	ATAGAAATCAA	876	10	-	886	Glycine max	binding site of AT-rich DNA binding protein (ATBP-1)
Smu03G006260.1	TCT-motif	TCTTAC	962	6	+	968	Arabidopsis thaliana	part of a light responsive element
Smu03G006260.1	GT1-motif	GGTTAA	338	6	+	344	Arabidopsis thaliana	light responsive element
Smu03G006260.1	GT1-motif	GGTTAA	340	6	-	346	Arabidopsis thaliana	light responsive element
Smu03G006260.1	MBS	CAACTG	1142	6	-	1148	Arabidopsis thaliana	MYB binding site involved in drought-inducibility
Smu03G006260.1	CAAT-box	CAAAT	13	5	+	18	Pisum sativum	common cis-acting element in promoter and enhancer regions
Smu03G006260.1	CAAT-box	CAAAT	198	5	-	203	Pisum sativum	common cis-acting element in promoter and enhancer regions
Smu03G006260.1	CAAT-box	CCAAT	223	5	+	228	Arabidopsis thaliana	common cis-acting element in promoter and enhancer regions
Smu03G006260.1	CAAT-box	CCAAT	308	5	+	313	Arabidopsis thaliana	common cis-acting element in promoter and enhancer regions
Smu03G006260.1	CAAT-box	CAAAT	382	5	-	387	Pisum sativum	common cis-acting element in promoter and enhancer regions
Smu03G006260.1	CAAT-box	CAAAT	445	5	-	450	Pisum sativum	common cis-acting element in promoter and enhancer regions
Smu03G006260.1	CAAT-box	CCAAT	451	5	+	456	Arabidopsis thaliana	common cis-acting element in promoter and enhancer regions
Smu03G006260.1	CAAT-box	CCAAT	692	5	-	697	Arabidopsis thaliana	common cis-acting element in promoter and enhancer regions
Smu03G006260.1	CAAT-box	CAAAT	976	5	-	981	Pisum sativum	common cis-acting element in promoter and enhancer regions
Smu03G006260.1	CAAT-box	CCAAT	1018	5	+	1023	Arabidopsis thaliana	common cis-acting element in promoter and enhancer regions
Smu03G006260.1	CAAT-box	CAAAT	1027	5	+	1032	Pisum sativum	common cis-acting element in promoter and enhancer regions
Smu03G006260.1	CAAT-box	CAAAT	1210	5	-	1215	Pisum sativum	common cis-acting element in promoter and enhancer regions
Smu03G006260.1	CAAT-box	CCAAT	1221	5	-	1226	Arabidopsis thaliana	common cis-acting element in promoter and enhancer regions
Smu03G006260.1	CAAT-box	CAAAT	1464	5	+	1469	Pisum sativum	common cis-acting element in promoter and enhancer regions
Smu03G006260.1	P-box	CCTTTTG	1308	7	-	1315	Oryza sativa	gibberellin-responsive element
Smu03G006260.1	TC-rich repeats	ATTCTCTAAC	175	10	-	185	Nicotiana tabacum	cis-acting element involved in defense and stress responsiveness
Smu03G006260.1	TC-rich repeats	GTTTTCTTAC	670	9	-	679	Nicotiana tabacum	cis-acting element involved in defense and stress responsiveness
Smu03G006260.1	GCN4_motif	TGAGTCA	23	7	+	30	Oryza sativa	cis-regulatory element involved in endosperm expression
Smu03G006260.1	ATCT-motif	AATCTAATCC	1378	9	+	1387	Pisum sativum	part of a conserved DNA module involved in light responsiveness
Smu03G006260.1	CGTCA-motif	CGTCA	62	5	+	67	Hordeum vulgare	cis-acting regulatory element involved in the MeJA-responsiveness
Smu03G006480.1	Box 4	ATTAAT	1163	6	-	1169	Petroselinum crispum	part of a conserved DNA module involved in light responsiveness
Smu03G006480.1	Box 4	ATTAAT	1481	6	-	1487	Petroselinum crispum	part of a conserved DNA module involved in light responsiveness
Smu03G006480.1	TATA-box	ATATAA	102	6	+	108	Brassica oleracea	core promoter element around -30 of transcription start
Smu03G006480.1	TATA-box	TATA	103	4	+	107	Arabidopsis thaliana	core promoter element around -30 of transcription start
Smu03G006480.1	TATA-box	TATAAAA	147	7	-	154	Pisum sativum	core promoter element around -30 of transcription start
Smu03G006480.1	TATA-box	TATAAA	148	6	-	154	Helianthus annuus	core promoter element around -30 of transcription start
Smu03G006480.1	TATA-box	TATAA	149	5	-	154	Arabidopsis thaliana	core promoter element around -30 of transcription start
Smu03G006480.1	TATA-box	TATA	150	4	+	154	Arabidopsis thaliana	core promoter element around -30 of transcription start
Smu03G006480.1	TATA-box	TATA	365	4	+	369	Arabidopsis thaliana	core promoter element around -30 of transcription start
Smu03G006480.1	TATA-box	TATA	380	4	+	384	Arabidopsis thaliana	core promoter element around -30 of transcription start
Smu03G006480.1	TATA-box	TATA	498	4	+	502	Arabidopsis thaliana	core promoter element around -30 of transcription start
Smu03G006480.1	TATA-box	TATATA	536	6	+	542	Arabidopsis thaliana	core promoter element around -30 of transcription start
Smu03G006480.1	TATA-box	ATATAT	537	6	+	543	Brassica napus	core promoter element around -30 of transcription start
Smu03G006480.1	TATA-box	TATA	538	4	+	542	Arabidopsis thaliana	core promoter element around -30 of transcription start
Smu03G006480.1	TATA-box	TATA	590	4	+	594	Arabidopsis thaliana	core promoter element around -30 of transcription start
Smu03G006480.1	TATA-box	ATATAT	594	6	+	600	Brassica napus	core promoter element around -30 of transcription start
Smu03G006480.1	TATA-box	TATATA	595	6	+	601	Arabidopsis thaliana	core promoter element around -30 of transcription start
Smu03G006480.1	TATA-box	ATATAA	596	6	+	602	Brassica oleracea	core promoter element around -30 of transcription start
Smu03G006480.1	TATA-box	TATA	597	4	+	601	Arabidopsis thaliana	core promoter element around -30 of transcription start
Smu03G006480.1	TATA-box	ATATAT	663	6	+	669	Brassica napus	core promoter element around -30 of transcription start
Smu03G006480.1	TATA-box	TATA	664	4	+	668	Arabidopsis thaliana	core promoter element around -30 of transcription start
Smu03G006480.1	TATA-box	TACAAAA	716	7	-	723	Oryza sativa	core promoter element around -30 of transcription start
Smu03G006480.1	TATA-box	TATAA	740	5	-	745	Arabidopsis thaliana	core promoter element around -30 of transcription start
Smu03G006480.1	TATA-box	TATA	741	4	+	745	Arabidopsis thaliana	core promoter element around -30 of transcription start
Smu03G006480.1	TATA-box	TACAAAA	792	7	+	799	Oryza sativa	core promoter element around -30 of transcription start
Smu03G006480.1	TATA-box	TATAA	845	5	-	850	Arabidopsis thaliana	core promoter element around -30 of transcription start
Smu03G006480.1	TATA-box	TATA	846	4	-	850	Arabidopsis thaliana	core promoter element around -30 of transcription start
Smu03G006480.1	TATA-box	TATA	852	4	-	856	Arabidopsis thaliana	core promoter element around -30 of transcription start
Smu03G006480.1	TATA-box	taTATAAAtc	878	10	-	888	Arabidopsis thaliana	core promoter element around -30 of transcription start
Smu03G006480.1	TATA-box	TATAAAT	879	7	-	886	Brassica juncea	core promoter element around -30 of transcription start
Smu03G006480.1	TATA-box	TATAAA	880	6	-	886	Helianthus annuus	core promoter element around -30 of transcription start
Smu03G006480.1	TATA-box	TATATAA	881	7	-	888	Arabidopsis thaliana	core promoter element around -30 of transcription start
Smu03G006480.1	TATA-box	TATATA	882	6	-	888	Arabidopsis thaliana	core promoter element around -30 of transcription start
Smu03G006480.1	TATA-box	ATATAT	883	6	-	889	Brassica napus	core promoter element around -30 of transcription start
Smu03G006480.1	TATA-box	TATA	884	4	-	888	Arabidopsis thaliana	core promoter element around -30 of transcription start
Smu03G006480.1	TATA-box	TATA	892	4	-	896	Arabidopsis thaliana	core promoter element around -30 of transcription start
Smu03G006480.1	TATA-box	TATAAAT	903	7	-	910	Brassica juncea	core promoter element around -30 of transcription start
Smu03G006480.1	TATA-box	TATAAA	904	6	-	910	Helianthus annuus	core promoter element around -30 of transcription start
Smu03G006480.1	TATA-box	TATAA	905	5	-	910	Arabidopsis thaliana	core promoter element around -30 of transcription start
Smu03G006480.1	TATA-box	TATA	906	4	-	910	Arabidopsis thaliana	core promoter element around -30 of transcription start
Smu03G006480.1	TATA-box	TATAA	1097	5	-	1102	Arabidopsis thaliana	core promoter element around -30 of transcription start
Smu03G006480.1	TATA-box	TATA	1098	4	-	1102	Arabidopsis thaliana	core promoter element around -30 of transcription start
Smu03G006480.1	TATA-box	TATTTAAA	1156	8	-	1164	Arabidopsis thaliana	core promoter element around -30 of transcription start
Smu03G006480.1	TATA-box	TATA	1228	4	-	1232	Arabidopsis thaliana	core promoter element around -30 of transcription start
Smu03G006480.1	ACE	CTAACGTATT	116	9	-	125	Petroselinum crispum	cis-acting element involved in light responsiveness
Smu03G006480.1	GT1-motif	GGTTAA	339	6	+	345	Arabidopsis thaliana	light responsive element
Smu03G006480.1	GT1-motif	GGTTAA	341	6	-	347	Arabidopsis thaliana	light responsive element
Smu03G006480.1	AT-rich element	ATAGAAATCAA	876	10	-	886	Glycine max	binding site of AT-rich DNA binding protein (ATBP-1)
Smu03G006480.1	TGACG-motif	TGACG	1194	5	+	1199	Hordeum vulgare	cis-acting regulatory element involved in the MeJA-responsiveness
Smu03G006480.1	ARE	AAACCA	481	6	-	487	Zea mays	cis-acting regulatory element essential for the anaerobic induction
Smu03G006480.1	MRE	AACCTAA	258	7	-	265	Petroselinum crispum	MYB binding site involved in light responsiveness
Smu03G006480.1	chs-CMA1a	TTACTTAA	729	8	-	737	Daucus carota	part of a light responsive element
Smu03G006480.1	TCA-element	TCAGAAGAGG	228	10	+	238	Brassica oleracea	cis-acting element involved in salicylic acid responsiveness
Smu03G006480.1	TC-rich repeats	ATTCTCTAAC	176	10	-	186	Nicotiana tabacum	cis-acting element involved in defense and stress responsiveness
Smu03G006480.1	ATCT-motif	AATCTAATCC	1378	9	+	1387	Pisum sativum	part of a conserved DNA module involved in light responsiveness
Smu03G006480.1	CGTCA-motif	CGTCA	1194	5	-	1199	Hordeum vulgare	cis-acting regulatory element involved in the MeJA-responsiveness
Smu03G006480.1	MBS	CAACTG	1142	6	-	1148	Arabidopsis thaliana	MYB binding site involved in drought-inducibility
Smu03G006480.1	TCCC-motif	TCTCCCT	46	7	-	53	Spinacia oleracea	part of a light responsive element
Smu03G006480.1	CAAT-box	CAAAT	14	5	+	19	Pisum sativum	common cis-acting element in promoter and enhancer regions
Smu03G006480.1	CAAT-box	CCCAATTT	20	8	-	28	Arabidopsis thaliana	common cis-acting element in promoter and enhancer regions
Smu03G006480.1	CAAT-box	CCAAT	22	5	-	27	Arabidopsis thaliana	common cis-acting element in promoter and enhancer regions
Smu03G006480.1	CAAT-box	CAAAT	199	5	-	204	Pisum sativum	common cis-acting element in promoter and enhancer regions
Smu03G006480.1	CAAT-box	CCAAT	224	5	+	229	Arabidopsis thaliana	common cis-acting element in promoter and enhancer regions
Smu03G006480.1	CAAT-box	CCAAT	309	5	+	314	Arabidopsis thaliana	common cis-acting element in promoter and enhancer regions
Smu03G006480.1	CAAT-box	CAAAT	446	5	-	451	Pisum sativum	common cis-acting element in promoter and enhancer regions
Smu03G006480.1	CAAT-box	CCAAT	452	5	+	457	Arabidopsis thaliana	common cis-acting element in promoter and enhancer regions
Smu03G006480.1	CAAT-box	CCAAT	693	5	-	698	Arabidopsis thaliana	common cis-acting element in promoter and enhancer regions
Smu03G006480.1	CAAT-box	CAAAT	976	5	-	981	Pisum sativum	common cis-acting element in promoter and enhancer regions
Smu03G006480.1	CAAT-box	CCAAT	1018	5	+	1023	Arabidopsis thaliana	common cis-acting element in promoter and enhancer regions
Smu03G006480.1	CAAT-box	CAAAT	1027	5	+	1032	Pisum sativum	common cis-acting element in promoter and enhancer regions
Smu03G006480.1	CAAT-box	CAAAT	1210	5	-	1215	Pisum sativum	common cis-acting element in promoter and enhancer regions
Smu03G006480.1	CAAT-box	CCAAT	1221	5	-	1226	Arabidopsis thaliana	common cis-acting element in promoter and enhancer regions
Smu03G006480.1	CAAT-box	CAAAT	1464	5	+	1469	Pisum sativum	common cis-acting element in promoter and enhancer regions
Smu03G006480.1	P-box	CCTTTTG	1308	7	-	1315	Oryza sativa	gibberellin-responsive element
Smu03G016390.1	P-box	CCTTTTG	1409	7	+	1416	Oryza sativa	gibberellin-responsive element
Smu03G016390.1	CAAT-box	CCAAT	253	5	-	258	Arabidopsis thaliana	common cis-acting element in promoter and enhancer regions
Smu03G016390.1	CAAT-box	CAAAT	338	5	-	343	Pisum sativum	common cis-acting element in promoter and enhancer regions
Smu03G016390.1	CAAT-box	CAAAT	1226	5	+	1231	Pisum sativum	common cis-acting element in promoter and enhancer regions
Smu03G016390.1	CAAT-box	CAAAT	1379	5	-	1384	Pisum sativum	common cis-acting element in promoter and enhancer regions
Smu03G016390.1	CAAT-box	CAAAT	1384	5	+	1389	Pisum sativum	common cis-acting element in promoter and enhancer regions
Smu03G016390.1	TCCC-motif	TCTCCCT	1102	7	+	1109	Spinacia oleracea	part of a light responsive element
Smu03G016390.1	TC-rich repeats	GTTTTCTTAC	404	9	-	413	Nicotiana tabacum	cis-acting element involved in defense and stress responsiveness
Smu03G016390.1	LAMP-element	CTTTATCA	652	8	-	660	Pisum sativum	part of a light responsive element
Smu03G016390.1	TCA-element	CCATCTTTTT	842	9	+	851	Nicotiana tabacum	cis-acting element involved in salicylic acid responsiveness
Smu03G016390.1	G-Box	CACGTT	568	6	+	574	Pisum sativum	cis-acting regulatory element involved in light responsiveness
Smu03G016390.1	ARE	AAACCA	344	6	-	350	Zea mays	cis-acting regulatory element essential for the anaerobic induction
Smu03G016390.1	ARE	AAACCA	1463	6	-	1469	Zea mays	cis-acting regulatory element essential for the anaerobic induction
Smu03G016390.1	G-box	TACGTG	1045	6	+	1051	Arabidopsis thaliana	cis-acting regulatory element involved in light responsiveness
Smu03G016390.1	TCT-motif	TCTTAC	404	6	-	410	Arabidopsis thaliana	part of a light responsive element
Smu03G016390.1	HD-Zip 1	CAAT(A/T)ATTG	197	8	+	205	Arabidopsis thaliana	element involved in differentiation of the palisade mesophyll cells
Smu03G016390.1	TGA-element	AACGAC	15	6	+	21	Brassica oleracea	auxin-responsive element
Smu03G016390.1	ABRE	ACGTG	568	5	-	573	Arabidopsis thaliana	cis-acting element involved in the abscisic acid responsiveness
Smu03G016390.1	ABRE	TACGTGTC	1045	8	+	1053	Oryza sativa	cis-acting element involved in the abscisic acid responsiveness
Smu03G016390.1	ABRE	ACGTG	1046	5	+	1051	Arabidopsis thaliana	cis-acting element involved in the abscisic acid responsiveness
Smu03G016390.1	TATA-box	TATAAA	248	6	-	254	Helianthus annuus	core promoter element around -30 of transcription start
Smu03G016390.1	TATA-box	TATAA	249	5	-	254	Arabidopsis thaliana	core promoter element around -30 of transcription start
Smu03G016390.1	TATA-box	TATA	250	4	+	254	Arabidopsis thaliana	core promoter element around -30 of transcription start
Smu03G016390.1	TATA-box	TATAA	360	5	-	365	Arabidopsis thaliana	core promoter element around -30 of transcription start
Smu03G016390.1	TATA-box	TATA	361	4	+	365	Arabidopsis thaliana	core promoter element around -30 of transcription start
Smu03G016390.1	TATA-box	TACAAAA	393	7	-	400	Oryza sativa	core promoter element around -30 of transcription start
Smu03G016390.1	TATA-box	TAAAGATT	526	8	-	534	Arabidopsis thaliana	core promoter element around -30 of transcription start
Smu03G016390.1	TATA-box	TATAAAT	534	7	-	541	Brassica juncea	core promoter element around -30 of transcription start
Smu03G016390.1	TATA-box	TATAAA	535	6	-	541	Helianthus annuus	core promoter element around -30 of transcription start
Smu03G016390.1	TATA-box	TATAA	536	5	-	541	Arabidopsis thaliana	core promoter element around -30 of transcription start
Smu03G016390.1	TATA-box	TATA	537	4	+	541	Arabidopsis thaliana	core promoter element around -30 of transcription start
Smu03G016390.1	TATA-box	TAAAGATT	540	8	-	548	Arabidopsis thaliana	core promoter element around -30 of transcription start
Smu03G016390.1	TATA-box	TATAAAA	580	7	-	587	Pisum sativum	core promoter element around -30 of transcription start
Smu03G016390.1	TATA-box	TATAAA	581	6	-	587	Helianthus annuus	core promoter element around -30 of transcription start
Smu03G016390.1	TATA-box	TATAA	582	5	-	587	Arabidopsis thaliana	core promoter element around -30 of transcription start
Smu03G016390.1	TATA-box	TATA	583	4	+	587	Arabidopsis thaliana	core promoter element around -30 of transcription start
Smu03G016390.1	TATA-box	ATATAT	599	6	+	605	Brassica napus	core promoter element around -30 of transcription start
Smu03G016390.1	TATA-box	TATA	600	4	+	604	Arabidopsis thaliana	core promoter element around -30 of transcription start
Smu03G016390.1	TATA-box	ATATAA	879	6	+	885	Brassica oleracea	core promoter element around -30 of transcription start
Smu03G016390.1	TATA-box	TATA	880	4	-	884	Arabidopsis thaliana	core promoter element around -30 of transcription start
Smu03G016390.1	TATA-box	ATATAT	958	6	-	964	Brassica napus	core promoter element around -30 of transcription start
Smu03G016390.1	TATA-box	TATA	959	4	-	963	Arabidopsis thaliana	core promoter element around -30 of transcription start
Smu03G016390.1	TATA-box	ccTATAAAaa	1115	9	-	1124	Arabidopsis thaliana	core promoter element around -30 of transcription start
Smu03G016390.1	TATA-box	TATAAAA	1116	7	-	1123	Pisum sativum	core promoter element around -30 of transcription start
Smu03G016390.1	TATA-box	TATAAA	1117	6	-	1123	Helianthus annuus	core promoter element around -30 of transcription start
Smu03G016390.1	TATA-box	TATAA	1118	5	-	1123	Arabidopsis thaliana	core promoter element around -30 of transcription start
Smu03G016390.1	TATA-box	TATA	1119	4	-	1123	Arabidopsis thaliana	core promoter element around -30 of transcription start
Smu03G016390.1	TATA-box	TACAAAA	1439	7	-	1446	Oryza sativa	core promoter element around -30 of transcription start
Smu03G016390.1	TATA-box	TATAAA	1449	6	-	1455	Helianthus annuus	core promoter element around -30 of transcription start
Smu03G016390.1	TATA-box	TATAA	1450	5	-	1455	Arabidopsis thaliana	core promoter element around -30 of transcription start
Smu03G016390.1	TATA-box	TATA	1451	4	-	1455	Arabidopsis thaliana	core promoter element around -30 of transcription start
Smu03G016550.1	GARE-motif	TCTGTTG	140	7	-	147	Brassica oleracea	gibberellin-responsive element
Smu03G016550.1	CAAT-box	CAAAT	203	5	-	208	Pisum sativum	common cis-acting element in promoter and enhancer regions
Smu03G016550.1	CAAT-box	CCAAT	276	5	-	281	Arabidopsis thaliana	common cis-acting element in promoter and enhancer regions
Smu03G016550.1	CAAT-box	CAAAT	598	5	+	603	Pisum sativum	common cis-acting element in promoter and enhancer regions
Smu03G016550.1	CAAT-box	CAAAT	629	5	+	634	Pisum sativum	common cis-acting element in promoter and enhancer regions
Smu03G016550.1	CAAT-box	CCAAT	721	5	-	726	Arabidopsis thaliana	common cis-acting element in promoter and enhancer regions
Smu03G016550.1	CAAT-box	CAAAT	818	5	-	823	Pisum sativum	common cis-acting element in promoter and enhancer regions
Smu03G016550.1	CAAT-box	CCAAT	928	5	-	933	Arabidopsis thaliana	common cis-acting element in promoter and enhancer regions
Smu03G016550.1	CAAT-box	CAAAT	1012	5	-	1017	Pisum sativum	common cis-acting element in promoter and enhancer regions
Smu03G016550.1	CAAT-box	CCAAT	1247	5	-	1252	Arabidopsis thaliana	common cis-acting element in promoter and enhancer regions
Smu03G016550.1	CAAT-box	CAAAT	1262	5	-	1267	Pisum sativum	common cis-acting element in promoter and enhancer regions
Smu03G016550.1	CAAT-box	CAAAT	1269	5	+	1274	Pisum sativum	common cis-acting element in promoter and enhancer regions
Smu03G016550.1	TC-rich repeats	ATTCTCTAAC	45	9	-	54	Nicotiana tabacum	cis-acting element involved in defense and stress responsiveness
Smu03G016550.1	CGTCA-motif	CGTCA	1139	5	-	1144	Hordeum vulgare	cis-acting regulatory element involved in the MeJA-responsiveness
Smu03G016550.1	circadian	CAAAGATATC	750	9	+	759	Lycopersicon esculentum	cis-acting regulatory element involved in circadian control
Smu03G016550.1	circadian	CAAAGATATC	961	9	+	970	Lycopersicon esculentum	cis-acting regulatory element involved in circadian control
Smu03G016550.1	TGACG-motif	TGACG	1139	5	+	1144	Hordeum vulgare	cis-acting regulatory element involved in the MeJA-responsiveness
Smu03G016550.1	G-box	TACGTG	1110	6	+	1116	Arabidopsis thaliana	cis-acting regulatory element involved in light responsiveness
Smu03G016550.1	Box III	atCATTTTCACt	255	11	-	266	Pisum sativum	protein binding site
Smu03G016550.1	TCA-element	CCATCTTTTT	1443	9	+	1452	Nicotiana tabacum	cis-acting element involved in salicylic acid responsiveness
Smu03G016550.1	Box 4	ATTAAT	613	6	+	619	Petroselinum crispum	part of a conserved DNA module involved in light responsiveness
Smu03G016550.1	Box 4	ATTAAT	698	6	+	704	Petroselinum crispum	part of a conserved DNA module involved in light responsiveness
Smu03G016550.1	MBSI	aaaAaaC(G/C)GTTA	1440	10.5	-	1450.5	Petunia hybrida	MYB binding site involved in flavonoid biosynthetic genes regulation
Smu03G016550.1	ABRE	ACGTG	1111	5	+	1116	Arabidopsis thaliana	cis-acting element involved in the abscisic acid responsiveness
Smu03G016550.1	TATA-box	TACATAAA	72	8	+	80	Oryza sativa	core promoter element around -30 of transcription start
Smu03G016550.1	TATA-box	ATTATA	149	6	+	155	Brassica napus	core promoter element around -30 of transcription start
Smu03G016550.1	TATA-box	TATAA	150	5	-	155	Arabidopsis thaliana	core promoter element around -30 of transcription start
Smu03G016550.1	TATA-box	TATA	151	4	+	155	Arabidopsis thaliana	core promoter element around -30 of transcription start
Smu03G016550.1	TATA-box	taTATAAAtc	156	9	-	165	Arabidopsis thaliana	core promoter element around -30 of transcription start
Smu03G016550.1	TATA-box	TATAAAT	157	7	-	164	Brassica juncea	core promoter element around -30 of transcription start
Smu03G016550.1	TATA-box	TATAAA	158	6	-	164	Helianthus annuus	core promoter element around -30 of transcription start
Smu03G016550.1	TATA-box	TATATAA	159	7	-	166	Arabidopsis thaliana	core promoter element around -30 of transcription start
Smu03G016550.1	TATA-box	TATATA	160	6	+	166	Arabidopsis thaliana	core promoter element around -30 of transcription start
Smu03G016550.1	TATA-box	ATATAT	161	6	+	167	Brassica napus	core promoter element around -30 of transcription start
Smu03G016550.1	TATA-box	TATA	162	4	+	166	Arabidopsis thaliana	core promoter element around -30 of transcription start
Smu03G016550.1	TATA-box	TATAAAA	182	7	-	189	Pisum sativum	core promoter element around -30 of transcription start
Smu03G016550.1	TATA-box	TATAAA	183	6	-	189	Helianthus annuus	core promoter element around -30 of transcription start
Smu03G016550.1	TATA-box	TATATAA	184	7	-	191	Arabidopsis thaliana	core promoter element around -30 of transcription start
Smu03G016550.1	TATA-box	TATATA	185	6	+	191	Arabidopsis thaliana	core promoter element around -30 of transcription start
Smu03G016550.1	TATA-box	ATATAT	186	6	+	192	Brassica napus	core promoter element around -30 of transcription start
Smu03G016550.1	TATA-box	TATATA	187	6	+	193	Arabidopsis thaliana	core promoter element around -30 of transcription start
Smu03G016550.1	TATA-box	ATATAT	188	6	+	194	Brassica napus	core promoter element around -30 of transcription start
Smu03G016550.1	TATA-box	TATATA	189	6	+	195	Arabidopsis thaliana	core promoter element around -30 of transcription start
Smu03G016550.1	TATA-box	ATATAT	190	6	+	196	Brassica napus	core promoter element around -30 of transcription start
Smu03G016550.1	TATA-box	TATATA	191	6	+	197	Arabidopsis thaliana	core promoter element around -30 of transcription start
Smu03G016550.1	TATA-box	TATA	193	4	+	197	Arabidopsis thaliana	core promoter element around -30 of transcription start
Smu03G016550.1	TATA-box	ATTATA	319	6	+	325	Brassica napus	core promoter element around -30 of transcription start
Smu03G016550.1	TATA-box	TATAA	320	5	-	325	Arabidopsis thaliana	core promoter element around -30 of transcription start
Smu03G016550.1	TATA-box	TATA	321	4	+	325	Arabidopsis thaliana	core promoter element around -30 of transcription start
Smu03G016550.1	TATA-box	ATATAT	411	6	+	417	Brassica napus	core promoter element around -30 of transcription start
Smu03G016550.1	TATA-box	TATA	412	4	+	416	Arabidopsis thaliana	core promoter element around -30 of transcription start
Smu03G016550.1	TATA-box	TACAAAA	439	7	+	446	Oryza sativa	core promoter element around -30 of transcription start
Smu03G016550.1	TATA-box	TATAAA	581	6	-	587	Helianthus annuus	core promoter element around -30 of transcription start
Smu03G016550.1	TATA-box	TATATAA	582	7	-	589	Arabidopsis thaliana	core promoter element around -30 of transcription start
Smu03G016550.1	TATA-box	TATATA	583	6	+	589	Arabidopsis thaliana	core promoter element around -30 of transcription start
Smu03G016550.1	TATA-box	ATATAA	584	6	+	590	Brassica oleracea	core promoter element around -30 of transcription start
Smu03G016550.1	TATA-box	TATA	585	4	+	589	Arabidopsis thaliana	core promoter element around -30 of transcription start
Smu03G016550.1	TATA-box	ATATAT	606	6	+	612	Brassica napus	core promoter element around -30 of transcription start
Smu03G016550.1	TATA-box	TATATA	607	6	+	613	Arabidopsis thaliana	core promoter element around -30 of transcription start
Smu03G016550.1	TATA-box	ATATAA	608	6	+	614	Brassica oleracea	core promoter element around -30 of transcription start
Smu03G016550.1	TATA-box	TATA	609	4	+	613	Arabidopsis thaliana	core promoter element around -30 of transcription start
Smu03G016550.1	TATA-box	ATTATA	658	6	+	664	Brassica napus	core promoter element around -30 of transcription start
Smu03G016550.1	TATA-box	TATATAA	659	7	-	666	Arabidopsis thaliana	core promoter element around -30 of transcription start
Smu03G016550.1	TATA-box	TATATA	660	6	+	666	Arabidopsis thaliana	core promoter element around -30 of transcription start
Smu03G016550.1	TATA-box	ATATAT	661	6	+	667	Brassica napus	core promoter element around -30 of transcription start
Smu03G016550.1	TATA-box	TATATA	662	6	+	668	Arabidopsis thaliana	core promoter element around -30 of transcription start
Smu03G016550.1	TATA-box	TATA	664	4	+	668	Arabidopsis thaliana	core promoter element around -30 of transcription start
Smu03G016550.1	TATA-box	ATATAT	702	6	+	708	Brassica napus	core promoter element around -30 of transcription start
Smu03G016550.1	TATA-box	TATATA	703	6	+	709	Arabidopsis thaliana	core promoter element around -30 of transcription start
Smu03G016550.1	TATA-box	TATA	705	4	+	709	Arabidopsis thaliana	core promoter element around -30 of transcription start
Smu03G016550.1	TATA-box	ATATAA	863	6	+	869	Brassica oleracea	core promoter element around -30 of transcription start
Smu03G016550.1	TATA-box	TATA	864	4	-	868	Arabidopsis thaliana	core promoter element around -30 of transcription start
Smu03G016550.1	TATA-box	TATACA	933	6	-	939	Helianthus annuus	core promoter element around -30 of transcription start
Smu03G016550.1	TATA-box	TATA	935	4	-	939	Arabidopsis thaliana	core promoter element around -30 of transcription start
Smu03G016550.1	TATA-box	ATATAT	1005	6	-	1011	Brassica napus	core promoter element around -30 of transcription start
Smu03G016550.1	TATA-box	TATA	1006	4	-	1010	Arabidopsis thaliana	core promoter element around -30 of transcription start
Smu03G016550.1	TATA-box	TATA	1037	4	-	1041	Arabidopsis thaliana	core promoter element around -30 of transcription start
Smu03G016550.1	TATA-box	ccTATAAAaa	1242	9	-	1251	Arabidopsis thaliana	core promoter element around -30 of transcription start
Smu03G016550.1	TATA-box	TATA	1252	4	-	1256	Arabidopsis thaliana	core promoter element around -30 of transcription start
Smu03G016550.1	TATA-box	TATA	1359	4	-	1363	Arabidopsis thaliana	core promoter element around -30 of transcription start
Smu03G016550.1	TATA-box	TATA	1366	4	-	1370	Arabidopsis thaliana	core promoter element around -30 of transcription start
Smu03G016550.1	TATA-box	ATATAT	1387	6	-	1393	Brassica napus	core promoter element around -30 of transcription start
Smu03G016550.1	TATA-box	TATA	1388	4	-	1392	Arabidopsis thaliana	core promoter element around -30 of transcription start
Smu03G016550.1	TATA-box	TACAAAA	1409	7	+	1416	Oryza sativa	core promoter element around -30 of transcription start
Smu03G016550.1	GT1-motif	GGTTAA	167	6	+	173	Arabidopsis thaliana	light responsive element
Smu03G016550.1	GT1-motif	GGTTAA	515	6	-	521	Arabidopsis thaliana	light responsive element
Smu03G016550.1	TCT-motif	TCTTAC	129	6	-	135	Arabidopsis thaliana	part of a light responsive element
Smu03G016550.1	AT-rich element	ATAGAAATCAA	1351	10	-	1361	Glycine max	binding site of AT-rich DNA binding protein (ATBP-1)
Smu03G026310.1	AT-rich element	ATAGAAATCAA	1447	10	-	1457	Glycine max	binding site of AT-rich DNA binding protein (ATBP-1)
Smu03G026310.1	TCT-motif	TCTTAC	1207	6	+	1213	Arabidopsis thaliana	part of a light responsive element
Smu03G026310.1	CAT-box	GCCACT	1070	6	+	1076	Arabidopsis thaliana	cis-acting regulatory element related to meristem expression
Smu03G026310.1	GT1-motif	GGTTAA	555	6	+	561	Arabidopsis thaliana	light responsive element
Smu03G026310.1	ABRE	CACGTG	409	6	+	415	Arabidopsis thaliana	cis-acting element involved in the abscisic acid responsiveness
Smu03G026310.1	ABRE	ACGTG	410	5	+	415	Arabidopsis thaliana	cis-acting element involved in the abscisic acid responsiveness
Smu03G026310.1	ABRE	ACGTG	835	5	-	840	Arabidopsis thaliana	cis-acting element involved in the abscisic acid responsiveness
Smu03G026310.1	TATA-box	ATATAT	42	6	+	48	Brassica napus	core promoter element around -30 of transcription start
Smu03G026310.1	TATA-box	TATA	43	4	+	47	Arabidopsis thaliana	core promoter element around -30 of transcription start
Smu03G026310.1	TATA-box	TATACA	161	6	-	167	Helianthus annuus	core promoter element around -30 of transcription start
Smu03G026310.1	TATA-box	TATA	163	4	+	167	Arabidopsis thaliana	core promoter element around -30 of transcription start
Smu03G026310.1	TATA-box	TATAAAA	183	7	-	190	Pisum sativum	core promoter element around -30 of transcription start
Smu03G026310.1	TATA-box	TATAAA	184	6	-	190	Helianthus annuus	core promoter element around -30 of transcription start
Smu03G026310.1	TATA-box	TATAA	185	5	-	190	Arabidopsis thaliana	core promoter element around -30 of transcription start
Smu03G026310.1	TATA-box	TATA	186	4	+	190	Arabidopsis thaliana	core promoter element around -30 of transcription start
Smu03G026310.1	TATA-box	TATAAGAA	219	8	-	227	Zea mays	core promoter element around -30 of transcription start
Smu03G026310.1	TATA-box	TATAA	222	5	-	227	Arabidopsis thaliana	core promoter element around -30 of transcription start
Smu03G026310.1	TATA-box	TATA	223	4	+	227	Arabidopsis thaliana	core promoter element around -30 of transcription start
Smu03G026310.1	TATA-box	TATA	360	4	+	364	Arabidopsis thaliana	core promoter element around -30 of transcription start
Smu03G026310.1	TATA-box	ATATAA	375	6	+	381	Brassica oleracea	core promoter element around -30 of transcription start
Smu03G026310.1	TATA-box	TATA	376	4	+	380	Arabidopsis thaliana	core promoter element around -30 of transcription start
Smu03G026310.1	TATA-box	ccTATAAAaa	741	9	+	750	Arabidopsis thaliana	core promoter element around -30 of transcription start
Smu03G026310.1	TATA-box	TATA	743	4	+	747	Arabidopsis thaliana	core promoter element around -30 of transcription start
Smu03G026310.1	TATA-box	taTATAAAtc	749	9	-	758	Arabidopsis thaliana	core promoter element around -30 of transcription start
Smu03G026310.1	TATA-box	TATAAAT	750	7	-	757	Brassica juncea	core promoter element around -30 of transcription start
Smu03G026310.1	TATA-box	TATAAA	751	6	-	757	Helianthus annuus	core promoter element around -30 of transcription start
Smu03G026310.1	TATA-box	TATATAA	752	7	-	759	Arabidopsis thaliana	core promoter element around -30 of transcription start
Smu03G026310.1	TATA-box	TATATA	753	6	-	759	Arabidopsis thaliana	core promoter element around -30 of transcription start
Smu03G026310.1	TATA-box	TATA	755	4	-	759	Arabidopsis thaliana	core promoter element around -30 of transcription start
Smu03G026310.1	TATA-box	TACATAAA	766	8	+	774	Oryza sativa	core promoter element around -30 of transcription start
Smu03G026310.1	TATA-box	ATTATA	1012	6	+	1018	Brassica napus	core promoter element around -30 of transcription start
Smu03G026310.1	TATA-box	TATAA	1013	5	-	1018	Arabidopsis thaliana	core promoter element around -30 of transcription start
Smu03G026310.1	TATA-box	TATA	1014	4	-	1018	Arabidopsis thaliana	core promoter element around -30 of transcription start
Smu03G026310.1	TATA-box	TACAAAA	1104	7	+	1111	Oryza sativa	core promoter element around -30 of transcription start
Smu03G026310.1	TATA-box	TATAAAA	1139	7	-	1146	Pisum sativum	core promoter element around -30 of transcription start
Smu03G026310.1	TATA-box	TATAAA	1140	6	-	1146	Helianthus annuus	core promoter element around -30 of transcription start
Smu03G026310.1	TATA-box	TATAA	1141	5	-	1146	Arabidopsis thaliana	core promoter element around -30 of transcription start
Smu03G026310.1	TATA-box	TATA	1142	4	-	1146	Arabidopsis thaliana	core promoter element around -30 of transcription start
Smu03G026310.1	TATA-box	TATAAATA	1159	8	-	1167	Daucus carota	core promoter element around -30 of transcription start
Smu03G026310.1	TATA-box	TATAAAT	1160	7	-	1167	Brassica juncea	core promoter element around -30 of transcription start
Smu03G026310.1	TATA-box	TATAAA	1161	6	-	1167	Helianthus annuus	core promoter element around -30 of transcription start
Smu03G026310.1	TATA-box	TATAA	1162	5	-	1167	Arabidopsis thaliana	core promoter element around -30 of transcription start
Smu03G026310.1	TATA-box	TATA	1163	4	-	1167	Arabidopsis thaliana	core promoter element around -30 of transcription start
Smu03G026310.1	TATA-box	TACAAAA	1165	7	+	1172	Oryza sativa	core promoter element around -30 of transcription start
Smu03G026310.1	TATA-box	taTATAAAtc	1344	9	-	1353	Arabidopsis thaliana	core promoter element around -30 of transcription start
Smu03G026310.1	TATA-box	TATATAA	1347	7	-	1354	Arabidopsis thaliana	core promoter element around -30 of transcription start
Smu03G026310.1	TATA-box	TATATA	1348	6	-	1354	Arabidopsis thaliana	core promoter element around -30 of transcription start
Smu03G026310.1	TATA-box	ATATAT	1349	6	-	1355	Brassica napus	core promoter element around -30 of transcription start
Smu03G026310.1	TATA-box	TATA	1350	4	-	1354	Arabidopsis thaliana	core promoter element around -30 of transcription start
Smu03G026310.1	TATA-box	ATATAT	1481	6	-	1487	Brassica napus	core promoter element around -30 of transcription start
Smu03G026310.1	TATA-box	TATA	1482	4	-	1486	Arabidopsis thaliana	core promoter element around -30 of transcription start
Smu03G026310.1	TATA-box	ATATAT	1492	6	-	1498	Brassica napus	core promoter element around -30 of transcription start
Smu03G026310.1	TATA-box	TATATA	1493	6	-	1499	Arabidopsis thaliana	core promoter element around -30 of transcription start
Smu03G026310.1	TATA-box	ATATAT	1494	6	-	1500	Brassica napus	core promoter element around -30 of transcription start
Smu03G026310.1	TATA-box	TATA	1495	4	-	1499	Arabidopsis thaliana	core promoter element around -30 of transcription start
Smu03G026310.1	Box 4	ATTAAT	1270	6	-	1276	Petroselinum crispum	part of a conserved DNA module involved in light responsiveness
Smu03G026310.1	AuxRR-core	GGTCCAT	972	7	+	979	Nicotiana tabacum	cis-acting regulatory element involved in auxin responsiveness
Smu03G026310.1	TCA-element	TCAGAAGAGG	853	9	-	862	Brassica oleracea	cis-acting element involved in salicylic acid responsiveness
Smu03G026310.1	3-AF1 binding site	TAAGAGAGGAA	570	10	-	580	Solanum tuberosum	light responsive element
Smu03G026310.1	MRE	AACCTAA	1109	7	+	1116	Petroselinum crispum	MYB binding site involved in light responsiveness
Smu03G026310.1	G-Box	CACGTG	409	6	+	415	Pisum sativum	cis-acting regulatory element involved in light responsiveness
Smu03G026310.1	ARE	AAACCA	909	6	+	915	Zea mays	cis-acting regulatory element essential for the anaerobic induction
Smu03G026310.1	ARE	AAACCA	1178	6	+	1184	Zea mays	cis-acting regulatory element essential for the anaerobic induction
Smu03G026310.1	ARE	AAACCA	1220	6	-	1226	Zea mays	cis-acting regulatory element essential for the anaerobic induction
Smu03G026310.1	G-box	CACGTG	409	6	+	415	Arabidopsis thaliana	cis-acting regulatory element involved in light responsiveness
Smu03G026310.1	G-box	TACGTG	835	6	-	841	Arabidopsis thaliana	cis-acting regulatory element involved in light responsiveness
Smu03G026310.1	Gap-box	CAAATGAA(A/G)A	1331	9.5	-	1340.5	Arabidopsis thaliana	part of a light responsive element
Smu03G026310.1	CAAT-box	CAAAT	39	5	+	44	Pisum sativum	common cis-acting element in promoter and enhancer regions
Smu03G026310.1	CAAT-box	CCAAT	71	5	-	76	Arabidopsis thaliana	common cis-acting element in promoter and enhancer regions
Smu03G026310.1	CAAT-box	CAAAT	95	5	-	100	Pisum sativum	common cis-acting element in promoter and enhancer regions
Smu03G026310.1	CAAT-box	CAAAT	111	5	-	116	Pisum sativum	common cis-acting element in promoter and enhancer regions
Smu03G026310.1	CAAT-box	CAAAT	236	5	+	241	Pisum sativum	common cis-acting element in promoter and enhancer regions
Smu03G026310.1	CAAT-box	CAAAT	324	5	+	329	Pisum sativum	common cis-acting element in promoter and enhancer regions
Smu03G026310.1	CAAT-box	CAAAT	344	5	+	349	Pisum sativum	common cis-acting element in promoter and enhancer regions
Smu03G026310.1	CAAT-box	CAAAT	352	5	+	357	Pisum sativum	common cis-acting element in promoter and enhancer regions
Smu03G026310.1	CAAT-box	CAAAT	965	5	+	970	Pisum sativum	common cis-acting element in promoter and enhancer regions
Smu03G026310.1	CAAT-box	CAAAT	968	5	-	973	Pisum sativum	common cis-acting element in promoter and enhancer regions
Smu03G026310.1	CAAT-box	CCAAT	1283	5	+	1288	Arabidopsis thaliana	common cis-acting element in promoter and enhancer regions
Smu03G026310.1	CAAT-box	CAAAT	1336	5	-	1341	Pisum sativum	common cis-acting element in promoter and enhancer regions
Smu03G026310.1	CAAT-box	CCAAT	1353	5	-	1358	Arabidopsis thaliana	common cis-acting element in promoter and enhancer regions
Smu03G026310.1	CAAT-box	CAAAT	1380	5	-	1385	Pisum sativum	common cis-acting element in promoter and enhancer regions
Smu03G026310.1	AE-box	AGAAACAA	951	8	-	959	Arabidopsis thaliana	part of a module for light response
Smu03G026310.1	GATA-motif	AAGGATAAGG	917	9	-	926	Solanum tuberosum	part of a light responsive element
Smu03G026310.1	motif I	gGTACGTGGCG	832	10	-	842	Oryza sativa	cis-acting regulatory element root specific
Smu03G026310.1	RY-element	CATGCATG	136	8	+	144	Helianthus annuus	cis-acting regulatory element involved in seed-specific regulation
Smu03G027550.1	CAAT-box	CAAAT	351	5	+	356	Pisum sativum	common cis-acting element in promoter and enhancer regions
Smu03G027550.1	CAAT-box	CCAAT	452	5	+	457	Arabidopsis thaliana	common cis-acting element in promoter and enhancer regions
Smu03G027550.1	CAAT-box	CAAAT	458	5	+	463	Pisum sativum	common cis-acting element in promoter and enhancer regions
Smu03G027550.1	CAAT-box	CCAAT	641	5	-	646	Arabidopsis thaliana	common cis-acting element in promoter and enhancer regions
Smu03G027550.1	CAAT-box	CCAAT	937	5	-	942	Arabidopsis thaliana	common cis-acting element in promoter and enhancer regions
Smu03G027550.1	CAAT-box	CAAAT	1062	5	+	1067	Pisum sativum	common cis-acting element in promoter and enhancer regions
Smu03G027550.1	CAAT-box	CAAAT	1088	5	+	1093	Pisum sativum	common cis-acting element in promoter and enhancer regions
Smu03G027550.1	CAAT-box	CAAAT	1111	5	-	1116	Pisum sativum	common cis-acting element in promoter and enhancer regions
Smu03G027550.1	CAAT-box	CCAAT	1125	5	+	1130	Arabidopsis thaliana	common cis-acting element in promoter and enhancer regions
Smu03G027550.1	CAAT-box	CAAAT	1154	5	+	1159	Pisum sativum	common cis-acting element in promoter and enhancer regions
Smu03G027550.1	CAAT-box	CAAAT	1291	5	+	1296	Pisum sativum	common cis-acting element in promoter and enhancer regions
Smu03G027550.1	CAAT-box	CAAAT	1358	5	+	1363	Pisum sativum	common cis-acting element in promoter and enhancer regions
Smu03G027550.1	TCCC-motif	TCTCCCT	1247	7	+	1254	Spinacia oleracea	part of a light responsive element
Smu03G027550.1	O2-site	GATGACATGG	507	9	+	516	Zea mays	cis-acting regulatory element involved in zein metabolism regulation
Smu03G027550.1	P-box	CCTTTTG	1173	7	+	1180	Oryza sativa	gibberellin-responsive element
Smu03G027550.1	CGTCA-motif	CGTCA	404	5	+	409	Hordeum vulgare	cis-acting regulatory element involved in the MeJA-responsiveness
Smu03G027550.1	CGTCA-motif	CGTCA	1288	5	+	1293	Hordeum vulgare	cis-acting regulatory element involved in the MeJA-responsiveness
Smu03G027550.1	CCAAT-box	CAACGG	741	6	-	747	Hordeum vulgare	MYBHv1 binding site
Smu03G027550.1	LTR	CCGAAA	392	6	+	398	Hordeum vulgare	cis-acting element involved in low-temperature responsiveness
Smu03G027550.1	LTR	CCGAAA	423	6	+	429	Hordeum vulgare	cis-acting element involved in low-temperature responsiveness
Smu03G027550.1	TC-rich repeats	GTTTTCTTAC	1442	9	-	1451	Nicotiana tabacum	cis-acting element involved in defense and stress responsiveness
Smu03G027550.1	3-AF1 binding site	TAAGAGAGGAA	1256	10	-	1266	Solanum tuberosum	light responsive element
Smu03G027550.1	AuxRR-core	GGTCCAT	726	7	-	733	Nicotiana tabacum	cis-acting regulatory element involved in auxin responsiveness
Smu03G027550.1	G-Box	CACGTG	996	6	-	1002	Pisum sativum	cis-acting regulatory element involved in light responsiveness
Smu03G027550.1	G-box	TACGTG	908	6	+	914	Arabidopsis thaliana	cis-acting regulatory element involved in light responsiveness
Smu03G027550.1	G-box	CACGTG	996	6	-	1002	Arabidopsis thaliana	cis-acting regulatory element involved in light responsiveness
Smu03G027550.1	G-box	CACGTC	1286	6	+	1292	Zea mays	cis-acting regulatory element involved in light responsiveness
Smu03G027550.1	TGACG-motif	TGACG	404	5	-	409	Hordeum vulgare	cis-acting regulatory element involved in the MeJA-responsiveness
Smu03G027550.1	TGACG-motif	TGACG	1288	5	-	1293	Hordeum vulgare	cis-acting regulatory element involved in the MeJA-responsiveness
Smu03G027550.1	ARE	AAACCA	278	6	-	284	Zea mays	cis-acting regulatory element essential for the anaerobic induction
Smu03G027550.1	HD-Zip 3	GTAAT(G/C)ATTAC	702	9.5	+	711.5	Arabidopsis thaliana	protein binding site
Smu03G027550.1	TATA-box	TATAAAA	11	7	-	18	Pisum sativum	core promoter element around -30 of transcription start
Smu03G027550.1	TATA-box	TATAAA	12	6	-	18	Helianthus annuus	core promoter element around -30 of transcription start
Smu03G027550.1	TATA-box	TATAA	13	5	-	18	Arabidopsis thaliana	core promoter element around -30 of transcription start
Smu03G027550.1	TATA-box	TATA	14	4	+	18	Arabidopsis thaliana	core promoter element around -30 of transcription start
Smu03G027550.1	TATA-box	TATAAAA	39	7	-	46	Pisum sativum	core promoter element around -30 of transcription start
Smu03G027550.1	TATA-box	TATAAA	40	6	-	46	Helianthus annuus	core promoter element around -30 of transcription start
Smu03G027550.1	TATA-box	TATAA	41	5	-	46	Arabidopsis thaliana	core promoter element around -30 of transcription start
Smu03G027550.1	TATA-box	TATA	42	4	+	46	Arabidopsis thaliana	core promoter element around -30 of transcription start
Smu03G027550.1	TATA-box	TATAAAA	66	7	-	73	Pisum sativum	core promoter element around -30 of transcription start
Smu03G027550.1	TATA-box	TATAAA	67	6	-	73	Helianthus annuus	core promoter element around -30 of transcription start
Smu03G027550.1	TATA-box	TATATAA	68	7	-	75	Arabidopsis thaliana	core promoter element around -30 of transcription start
Smu03G027550.1	TATA-box	TATATA	69	6	+	75	Arabidopsis thaliana	core promoter element around -30 of transcription start
Smu03G027550.1	TATA-box	ATATAA	70	6	+	76	Brassica oleracea	core promoter element around -30 of transcription start
Smu03G027550.1	TATA-box	TATA	71	4	+	75	Arabidopsis thaliana	core promoter element around -30 of transcription start
Smu03G027550.1	TATA-box	TATAAAA	125	7	-	132	Pisum sativum	core promoter element around -30 of transcription start
Smu03G027550.1	TATA-box	TATAAA	126	6	-	132	Helianthus annuus	core promoter element around -30 of transcription start
Smu03G027550.1	TATA-box	TATAA	127	5	-	132	Arabidopsis thaliana	core promoter element around -30 of transcription start
Smu03G027550.1	TATA-box	TATA	128	4	+	132	Arabidopsis thaliana	core promoter element around -30 of transcription start
Smu03G027550.1	TATA-box	TATAAAA	151	7	-	158	Pisum sativum	core promoter element around -30 of transcription start
Smu03G027550.1	TATA-box	TATAAA	152	6	-	158	Helianthus annuus	core promoter element around -30 of transcription start
Smu03G027550.1	TATA-box	TATATAA	153	7	-	160	Arabidopsis thaliana	core promoter element around -30 of transcription start
Smu03G027550.1	TATA-box	TATATA	154	6	+	160	Arabidopsis thaliana	core promoter element around -30 of transcription start
Smu03G027550.1	TATA-box	ATATAT	155	6	+	161	Brassica napus	core promoter element around -30 of transcription start
Smu03G027550.1	TATA-box	TATATA	156	6	+	162	Arabidopsis thaliana	core promoter element around -30 of transcription start
Smu03G027550.1	TATA-box	ATATAT	157	6	+	163	Brassica napus	core promoter element around -30 of transcription start
Smu03G027550.1	TATA-box	TATATA	158	6	+	164	Arabidopsis thaliana	core promoter element around -30 of transcription start
Smu03G027550.1	TATA-box	ATATAA	159	6	+	165	Brassica oleracea	core promoter element around -30 of transcription start
Smu03G027550.1	TATA-box	TATA	160	4	+	164	Arabidopsis thaliana	core promoter element around -30 of transcription start
Smu03G027550.1	TATA-box	TATAAAA	212	7	-	219	Pisum sativum	core promoter element around -30 of transcription start
Smu03G027550.1	TATA-box	TATAAA	213	6	-	219	Helianthus annuus	core promoter element around -30 of transcription start
Smu03G027550.1	TATA-box	TATATAA	214	7	-	221	Arabidopsis thaliana	core promoter element around -30 of transcription start
Smu03G027550.1	TATA-box	TATATA	215	6	+	221	Arabidopsis thaliana	core promoter element around -30 of transcription start
Smu03G027550.1	TATA-box	ATATAA	216	6	+	222	Brassica oleracea	core promoter element around -30 of transcription start
Smu03G027550.1	TATA-box	TATA	217	4	+	221	Arabidopsis thaliana	core promoter element around -30 of transcription start
Smu03G027550.1	TATA-box	TATA	250	4	+	254	Arabidopsis thaliana	core promoter element around -30 of transcription start
Smu03G027550.1	TATA-box	taTATAAAtc	280	9	-	289	Arabidopsis thaliana	core promoter element around -30 of transcription start
Smu03G027550.1	TATA-box	TATAAAA	281	7	-	288	Pisum sativum	core promoter element around -30 of transcription start
Smu03G027550.1	TATA-box	TATAAA	282	6	-	288	Helianthus annuus	core promoter element around -30 of transcription start
Smu03G027550.1	TATA-box	TATATAA	283	7	-	290	Arabidopsis thaliana	core promoter element around -30 of transcription start
Smu03G027550.1	TATA-box	TATATA	284	6	+	290	Arabidopsis thaliana	core promoter element around -30 of transcription start
Smu03G027550.1	TATA-box	ATATAT	285	6	+	291	Brassica napus	core promoter element around -30 of transcription start
Smu03G027550.1	TATA-box	TATATA	286	6	+	292	Arabidopsis thaliana	core promoter element around -30 of transcription start
Smu03G027550.1	TATA-box	ATATAA	287	6	+	293	Brassica oleracea	core promoter element around -30 of transcription start
Smu03G027550.1	TATA-box	TATA	288	4	+	292	Arabidopsis thaliana	core promoter element around -30 of transcription start
Smu03G027550.1	TATA-box	ATATAA	297	6	+	303	Brassica oleracea	core promoter element around -30 of transcription start
Smu03G027550.1	TATA-box	TATA	298	4	+	302	Arabidopsis thaliana	core promoter element around -30 of transcription start
Smu03G027550.1	TATA-box	TACAAAA	445	7	-	452	Oryza sativa	core promoter element around -30 of transcription start
Smu03G027550.1	TATA-box	ccTATAAAaa	841	9	+	850	Arabidopsis thaliana	core promoter element around -30 of transcription start
Smu03G027550.1	TATA-box	TATA	843	4	-	847	Arabidopsis thaliana	core promoter element around -30 of transcription start
Smu03G027550.1	TATA-box	ATATAT	848	6	-	854	Brassica napus	core promoter element around -30 of transcription start
Smu03G027550.1	TATA-box	TATATA	849	6	-	855	Arabidopsis thaliana	core promoter element around -30 of transcription start
Smu03G027550.1	TATA-box	ATATAA	850	6	+	856	Brassica oleracea	core promoter element around -30 of transcription start
Smu03G027550.1	TATA-box	TATA	851	4	-	855	Arabidopsis thaliana	core promoter element around -30 of transcription start
Smu03G027550.1	TATA-box	taTATAAAtc	854	9	-	863	Arabidopsis thaliana	core promoter element around -30 of transcription start
Smu03G027550.1	TATA-box	TATAAAT	855	7	-	862	Brassica juncea	core promoter element around -30 of transcription start
Smu03G027550.1	TATA-box	TATAAA	856	6	-	862	Helianthus annuus	core promoter element around -30 of transcription start
Smu03G027550.1	TATA-box	TATATAA	857	7	-	864	Arabidopsis thaliana	core promoter element around -30 of transcription start
Smu03G027550.1	TATA-box	TATATTTATATTT	858	12	+	870	Avena sativa	core promoter element around -30 of transcription start
Smu03G027550.1	TATA-box	ATATAT	859	6	-	865	Brassica napus	core promoter element around -30 of transcription start
Smu03G027550.1	TATA-box	TATATA	860	6	-	866	Arabidopsis thaliana	core promoter element around -30 of transcription start
Smu03G027550.1	TATA-box	ATATAT	861	6	-	867	Brassica napus	core promoter element around -30 of transcription start
Smu03G027550.1	TATA-box	TATATA	862	6	-	868	Arabidopsis thaliana	core promoter element around -30 of transcription start
Smu03G027550.1	TATA-box	ATATAT	863	6	-	869	Brassica napus	core promoter element around -30 of transcription start
Smu03G027550.1	TATA-box	TATA	864	4	-	868	Arabidopsis thaliana	core promoter element around -30 of transcription start
Smu03G027550.1	TATA-box	ATATAA	981	6	+	987	Brassica oleracea	core promoter element around -30 of transcription start
Smu03G027550.1	TATA-box	TATA	982	4	-	986	Arabidopsis thaliana	core promoter element around -30 of transcription start
Smu03G027550.1	TATA-box	ATATAA	1073	6	+	1079	Brassica oleracea	core promoter element around -30 of transcription start
Smu03G027550.1	TATA-box	TATA	1074	4	-	1078	Arabidopsis thaliana	core promoter element around -30 of transcription start
Smu03G027550.1	TATA-box	TATAA	1206	5	-	1211	Arabidopsis thaliana	core promoter element around -30 of transcription start
Smu03G027550.1	TATA-box	TATA	1207	4	-	1211	Arabidopsis thaliana	core promoter element around -30 of transcription start
Smu03G027550.1	TATA-box	TATA	1477	4	-	1481	Arabidopsis thaliana	core promoter element around -30 of transcription start
Smu03G027550.1	ABRE	ACGTG	909	5	+	914	Arabidopsis thaliana	cis-acting element involved in the abscisic acid responsiveness
Smu03G027550.1	ABRE	CACGTG	996	6	-	1002	Arabidopsis thaliana	cis-acting element involved in the abscisic acid responsiveness
Smu03G027550.1	ABRE	ACGTG	997	5	+	1002	Arabidopsis thaliana	cis-acting element involved in the abscisic acid responsiveness
Smu03G027550.1	ABRE	ACGTG	1286	5	-	1291	Arabidopsis thaliana	cis-acting element involved in the abscisic acid responsiveness
Smu03G027550.1	Box 4	ATTAAT	812	6	-	818	Petroselinum crispum	part of a conserved DNA module involved in light responsiveness
Smu03G030930.1	MBSI	aaaAaaC(G/C)GTTA	1343	10.5	-	1353.5	Petunia hybrida	MYB binding site involved in flavonoid biosynthetic genes regulation
Smu03G030930.1	Box 4	ATTAAT	1334	6	-	1340	Petroselinum crispum	part of a conserved DNA module involved in light responsiveness
Smu03G030930.1	TATA-box	TATTTAAA	230	8	+	238	Arabidopsis thaliana	core promoter element around -30 of transcription start
Smu03G030930.1	TATA-box	TATAA	270	5	-	275	Arabidopsis thaliana	core promoter element around -30 of transcription start
Smu03G030930.1	TATA-box	TATA	271	4	+	275	Arabidopsis thaliana	core promoter element around -30 of transcription start
Smu03G030930.1	TATA-box	TATACA	297	6	-	303	Helianthus annuus	core promoter element around -30 of transcription start
Smu03G030930.1	TATA-box	TATA	299	4	+	303	Arabidopsis thaliana	core promoter element around -30 of transcription start
Smu03G030930.1	TATA-box	TATACA	319	6	-	325	Helianthus annuus	core promoter element around -30 of transcription start
Smu03G030930.1	TATA-box	TATA	321	4	+	325	Arabidopsis thaliana	core promoter element around -30 of transcription start
Smu03G030930.1	TATA-box	ATATAT	340	6	+	346	Brassica napus	core promoter element around -30 of transcription start
Smu03G030930.1	TATA-box	TATA	341	4	+	345	Arabidopsis thaliana	core promoter element around -30 of transcription start
Smu03G030930.1	TATA-box	ATTATA	422	6	+	428	Brassica napus	core promoter element around -30 of transcription start
Smu03G030930.1	TATA-box	TATAA	423	5	-	428	Arabidopsis thaliana	core promoter element around -30 of transcription start
Smu03G030930.1	TATA-box	TATA	424	4	+	428	Arabidopsis thaliana	core promoter element around -30 of transcription start
Smu03G030930.1	TATA-box	TATAAAA	428	7	-	435	Pisum sativum	core promoter element around -30 of transcription start
Smu03G030930.1	TATA-box	TATAAA	429	6	-	435	Helianthus annuus	core promoter element around -30 of transcription start
Smu03G030930.1	TATA-box	TATAA	430	5	-	435	Arabidopsis thaliana	core promoter element around -30 of transcription start
Smu03G030930.1	TATA-box	TATA	431	4	+	435	Arabidopsis thaliana	core promoter element around -30 of transcription start
Smu03G030930.1	TATA-box	taTATAAAtc	449	9	-	458	Arabidopsis thaliana	core promoter element around -30 of transcription start
Smu03G030930.1	TATA-box	TATAAAT	450	7	-	457	Brassica juncea	core promoter element around -30 of transcription start
Smu03G030930.1	TATA-box	TATAAA	451	6	-	457	Helianthus annuus	core promoter element around -30 of transcription start
Smu03G030930.1	TATA-box	TATATAA	452	7	-	459	Arabidopsis thaliana	core promoter element around -30 of transcription start
Smu03G030930.1	TATA-box	TATATA	453	6	+	459	Arabidopsis thaliana	core promoter element around -30 of transcription start
Smu03G030930.1	TATA-box	TATA	455	4	+	459	Arabidopsis thaliana	core promoter element around -30 of transcription start
Smu03G030930.1	TATA-box	ATATAT	512	6	+	518	Brassica napus	core promoter element around -30 of transcription start
Smu03G030930.1	TATA-box	TATATA	513	6	+	519	Arabidopsis thaliana	core promoter element around -30 of transcription start
Smu03G030930.1	TATA-box	ATATAT	514	6	+	520	Brassica napus	core promoter element around -30 of transcription start
Smu03G030930.1	TATA-box	TATA	515	4	+	519	Arabidopsis thaliana	core promoter element around -30 of transcription start
Smu03G030930.1	TATA-box	ccTATAAAaa	524	9	+	533	Arabidopsis thaliana	core promoter element around -30 of transcription start
Smu03G030930.1	TATA-box	TATAAAT	669	7	-	676	Brassica juncea	core promoter element around -30 of transcription start
Smu03G030930.1	TATA-box	TATAAA	670	6	-	676	Helianthus annuus	core promoter element around -30 of transcription start
Smu03G030930.1	TATA-box	TATAA	671	5	-	676	Arabidopsis thaliana	core promoter element around -30 of transcription start
Smu03G030930.1	TATA-box	TATA	672	4	+	676	Arabidopsis thaliana	core promoter element around -30 of transcription start
Smu03G030930.1	TATA-box	TACAAAA	693	7	+	700	Oryza sativa	core promoter element around -30 of transcription start
Smu03G030930.1	TATA-box	TATACA	732	6	-	738	Helianthus annuus	core promoter element around -30 of transcription start
Smu03G030930.1	TATA-box	TATATA	734	6	+	740	Arabidopsis thaliana	core promoter element around -30 of transcription start
Smu03G030930.1	TATA-box	ATATAA	735	6	+	741	Brassica oleracea	core promoter element around -30 of transcription start
Smu03G030930.1	TATA-box	TATA	736	4	+	740	Arabidopsis thaliana	core promoter element around -30 of transcription start
Smu03G030930.1	TATA-box	TATAAA	865	6	-	871	Helianthus annuus	core promoter element around -30 of transcription start
Smu03G030930.1	TATA-box	TATAA	866	5	-	871	Arabidopsis thaliana	core promoter element around -30 of transcription start
Smu03G030930.1	TATA-box	TATA	867	4	-	871	Arabidopsis thaliana	core promoter element around -30 of transcription start
Smu03G030930.1	TATA-box	TATA	991	4	-	995	Arabidopsis thaliana	core promoter element around -30 of transcription start
Smu03G030930.1	TATA-box	ATATAT	1030	6	-	1036	Brassica napus	core promoter element around -30 of transcription start
Smu03G030930.1	TATA-box	TATA	1031	4	-	1035	Arabidopsis thaliana	core promoter element around -30 of transcription start
Smu03G030930.1	TATA-box	TATA	1098	4	-	1102	Arabidopsis thaliana	core promoter element around -30 of transcription start
Smu03G030930.1	TATA-box	TATA	1104	4	-	1108	Arabidopsis thaliana	core promoter element around -30 of transcription start
Smu03G030930.1	TATA-box	taTATAAAtc	1284	9	-	1293	Arabidopsis thaliana	core promoter element around -30 of transcription start
Smu03G030930.1	TATA-box	TATAAAT	1285	7	-	1292	Brassica juncea	core promoter element around -30 of transcription start
Smu03G030930.1	TATA-box	TATAAA	1286	6	-	1292	Helianthus annuus	core promoter element around -30 of transcription start
Smu03G030930.1	TATA-box	TATATAA	1287	7	-	1294	Arabidopsis thaliana	core promoter element around -30 of transcription start
Smu03G030930.1	TATA-box	TATATA	1288	6	-	1294	Arabidopsis thaliana	core promoter element around -30 of transcription start
Smu03G030930.1	TATA-box	ATATAT	1289	6	-	1295	Brassica napus	core promoter element around -30 of transcription start
Smu03G030930.1	TATA-box	TATA	1290	4	-	1294	Arabidopsis thaliana	core promoter element around -30 of transcription start
Smu03G030930.1	TATA-box	TATAAAT	1338	7	-	1345	Brassica juncea	core promoter element around -30 of transcription start
Smu03G030930.1	TATA-box	TATAAA	1339	6	-	1345	Helianthus annuus	core promoter element around -30 of transcription start
Smu03G030930.1	TATA-box	TATAA	1340	5	-	1345	Arabidopsis thaliana	core promoter element around -30 of transcription start
Smu03G030930.1	TATA-box	TATA	1341	4	-	1345	Arabidopsis thaliana	core promoter element around -30 of transcription start
Smu03G030930.1	ACE	GACACGTATG	405	9	+	414	Petroselinum crispum	cis-acting element involved in light responsiveness
Smu03G030930.1	ABRE	CACGTG	162	6	+	168	Arabidopsis thaliana	cis-acting element involved in the abscisic acid responsiveness
Smu03G030930.1	ABRE	ACGTG	163	5	+	168	Arabidopsis thaliana	cis-acting element involved in the abscisic acid responsiveness
Smu03G030930.1	ABRE	ACGTG	385	5	+	390	Arabidopsis thaliana	cis-acting element involved in the abscisic acid responsiveness
Smu03G030930.1	ABRE	CGCACGTGTC	405	9	-	414	Hordeum vulgare	cis-acting element involved in the abscisic acid responsiveness
Smu03G030930.1	ABRE	CACGTG	407	6	+	413	Arabidopsis thaliana	cis-acting element involved in the abscisic acid responsiveness
Smu03G030930.1	ABRE	ACGTG	408	5	+	413	Arabidopsis thaliana	cis-acting element involved in the abscisic acid responsiveness
Smu03G030930.1	GT1-motif	GGTTAA	806	6	-	812	Arabidopsis thaliana	light responsive element
Smu03G030930.1	CAT-box	GCCACT	1090	6	+	1096	Arabidopsis thaliana	cis-acting regulatory element related to meristem expression
Smu03G030930.1	G-box	CACGTG	162	6	+	168	Arabidopsis thaliana	cis-acting regulatory element involved in light responsiveness
Smu03G030930.1	G-box	ACACGTGT	406	8	+	414	Brassica napus	cis-acting regulatory element involved in light responsiveness
Smu03G030930.1	G-box	CACGTG	407	6	+	413	Arabidopsis thaliana	cis-acting regulatory element involved in light responsiveness
Smu03G030930.1	circadian	CAAAGATATC	1267	9	-	1276	Lycopersicon esculentum	cis-acting regulatory element involved in circadian control
Smu03G030930.1	ARE	AAACCA	1169	6	+	1175	Zea mays	cis-acting regulatory element essential for the anaerobic induction
Smu03G030930.1	G-Box	CACGTG	162	6	+	168	Pisum sativum	cis-acting regulatory element involved in light responsiveness
Smu03G030930.1	G-Box	CACGTT	384	6	-	390	Pisum sativum	cis-acting regulatory element involved in light responsiveness
Smu03G030930.1	G-Box	CACGTG	407	6	+	413	Pisum sativum	cis-acting regulatory element involved in light responsiveness
Smu03G030930.1	TCA-element	CCATCTTTTT	97	9	-	106	Nicotiana tabacum	cis-acting element involved in salicylic acid responsiveness
Smu03G030930.1	TCA-element	CCATCTTTTT	962	9	+	971	Nicotiana tabacum	cis-acting element involved in salicylic acid responsiveness
Smu03G030930.1	MBS	CAACTG	152	6	-	158	Arabidopsis thaliana	MYB binding site involved in drought-inducibility
Smu03G030930.1	MBS	CAACTG	535	6	-	541	Arabidopsis thaliana	MYB binding site involved in drought-inducibility
Smu03G030930.1	MBS	CAACTG	1482	6	+	1488	Arabidopsis thaliana	MYB binding site involved in drought-inducibility
Smu03G030930.1	GATA-motif	GATAGGG	874	7	+	881	Pisum sativum	part of a light responsive element
Smu03G030930.1	O2-site	GATGATGTGG	1432	9	+	1441	Zea mays	cis-acting regulatory element involved in zein metabolism regulation
Smu03G030930.1	CAAT-box	CCAAT	10	5	+	15	Arabidopsis thaliana	common cis-acting element in promoter and enhancer regions
Smu03G030930.1	CAAT-box	CAAAT	333	5	+	338	Pisum sativum	common cis-acting element in promoter and enhancer regions
Smu03G030930.1	CAAT-box	CAAAT	344	5	-	349	Pisum sativum	common cis-acting element in promoter and enhancer regions
Smu03G030930.1	CAAT-box	CAAAT	587	5	+	592	Pisum sativum	common cis-acting element in promoter and enhancer regions
Smu03G030930.1	CAAT-box	CAAAT	756	5	+	761	Pisum sativum	common cis-acting element in promoter and enhancer regions
Smu03G030930.1	GARE-motif	TCTGTTG	720	7	-	727	Brassica oleracea	gibberellin-responsive element
Smu04G003880.1	TCT-motif	TCTTAC	700	6	-	706	Arabidopsis thaliana	part of a light responsive element
Smu04G003880.1	TCT-motif	TCTTAC	1354	6	-	1360	Arabidopsis thaliana	part of a light responsive element
Smu04G003880.1	Box 4	ATTAAT	407	6	+	413	Petroselinum crispum	part of a conserved DNA module involved in light responsiveness
Smu04G003880.1	ABRE	ACGTG	1055	5	-	1060	Arabidopsis thaliana	cis-acting element involved in the abscisic acid responsiveness
Smu04G003880.1	TATA-box	ATTATA	18	6	+	24	Brassica napus	core promoter element around -30 of transcription start
Smu04G003880.1	TATA-box	TATATAA	19	7	-	26	Arabidopsis thaliana	core promoter element around -30 of transcription start
Smu04G003880.1	TATA-box	TATATA	20	6	+	26	Arabidopsis thaliana	core promoter element around -30 of transcription start
Smu04G003880.1	TATA-box	ATATAT	21	6	+	27	Brassica napus	core promoter element around -30 of transcription start
Smu04G003880.1	TATA-box	TATA	22	4	+	26	Arabidopsis thaliana	core promoter element around -30 of transcription start
Smu04G003880.1	TATA-box	TATAAA	44	6	-	50	Helianthus annuus	core promoter element around -30 of transcription start
Smu04G003880.1	TATA-box	TATAA	45	5	-	50	Arabidopsis thaliana	core promoter element around -30 of transcription start
Smu04G003880.1	TATA-box	TATA	46	4	+	50	Arabidopsis thaliana	core promoter element around -30 of transcription start
Smu04G003880.1	TATA-box	TATA	64	4	+	68	Arabidopsis thaliana	core promoter element around -30 of transcription start
Smu04G003880.1	TATA-box	ATATAT	74	6	+	80	Brassica napus	core promoter element around -30 of transcription start
Smu04G003880.1	TATA-box	TATATA	75	6	+	81	Arabidopsis thaliana	core promoter element around -30 of transcription start
Smu04G003880.1	TATA-box	ATATAT	76	6	+	82	Brassica napus	core promoter element around -30 of transcription start
Smu04G003880.1	TATA-box	TATATA	77	6	+	83	Arabidopsis thaliana	core promoter element around -30 of transcription start
Smu04G003880.1	TATA-box	ATATAA	78	6	+	84	Brassica oleracea	core promoter element around -30 of transcription start
Smu04G003880.1	TATA-box	TATA	79	4	+	83	Arabidopsis thaliana	core promoter element around -30 of transcription start
Smu04G003880.1	TATA-box	ATATAT	85	6	+	91	Brassica napus	core promoter element around -30 of transcription start
Smu04G003880.1	TATA-box	TATATA	86	6	+	92	Arabidopsis thaliana	core promoter element around -30 of transcription start
Smu04G003880.1	TATA-box	ATATAT	87	6	+	93	Brassica napus	core promoter element around -30 of transcription start
Smu04G003880.1	TATA-box	TATATA	88	6	+	94	Arabidopsis thaliana	core promoter element around -30 of transcription start
Smu04G003880.1	TATA-box	TATA	90	4	+	94	Arabidopsis thaliana	core promoter element around -30 of transcription start
Smu04G003880.1	TATA-box	ATATAT	96	6	+	102	Brassica napus	core promoter element around -30 of transcription start
Smu04G003880.1	TATA-box	TATATA	97	6	+	103	Arabidopsis thaliana	core promoter element around -30 of transcription start
Smu04G003880.1	TATA-box	ATATAT	98	6	+	104	Brassica napus	core promoter element around -30 of transcription start
Smu04G003880.1	TATA-box	TATA	99	4	+	103	Arabidopsis thaliana	core promoter element around -30 of transcription start
Smu04G003880.1	TATA-box	TATAAATA	101	8	-	109	Daucus carota	core promoter element around -30 of transcription start
Smu04G003880.1	TATA-box	TATAAAT	102	7	-	109	Brassica juncea	core promoter element around -30 of transcription start
Smu04G003880.1	TATA-box	TATAAA	103	6	-	109	Helianthus annuus	core promoter element around -30 of transcription start
Smu04G003880.1	TATA-box	TATAA	104	5	-	109	Arabidopsis thaliana	core promoter element around -30 of transcription start
Smu04G003880.1	TATA-box	TATA	105	4	+	109	Arabidopsis thaliana	core promoter element around -30 of transcription start
Smu04G003880.1	TATA-box	TATA	112	4	+	116	Arabidopsis thaliana	core promoter element around -30 of transcription start
Smu04G003880.1	TATA-box	TATACA	175	6	-	181	Helianthus annuus	core promoter element around -30 of transcription start
Smu04G003880.1	TATA-box	TATA	177	4	+	181	Arabidopsis thaliana	core promoter element around -30 of transcription start
Smu04G003880.1	TATA-box	TATAA	182	5	-	187	Arabidopsis thaliana	core promoter element around -30 of transcription start
Smu04G003880.1	TATA-box	TATA	183	4	+	187	Arabidopsis thaliana	core promoter element around -30 of transcription start
Smu04G003880.1	TATA-box	TATA	491	4	+	495	Arabidopsis thaliana	core promoter element around -30 of transcription start
Smu04G003880.1	TATA-box	ATATAT	496	6	+	502	Brassica napus	core promoter element around -30 of transcription start
Smu04G003880.1	TATA-box	TATA	497	4	+	501	Arabidopsis thaliana	core promoter element around -30 of transcription start
Smu04G003880.1	TATA-box	TATACA	503	6	-	509	Helianthus annuus	core promoter element around -30 of transcription start
Smu04G003880.1	TATA-box	TATATA	505	6	+	511	Arabidopsis thaliana	core promoter element around -30 of transcription start
Smu04G003880.1	TATA-box	ATATAA	506	6	+	512	Brassica oleracea	core promoter element around -30 of transcription start
Smu04G003880.1	TATA-box	TATA	507	4	+	511	Arabidopsis thaliana	core promoter element around -30 of transcription start
Smu04G003880.1	TATA-box	TATA	524	4	+	528	Arabidopsis thaliana	core promoter element around -30 of transcription start
Smu04G003880.1	TATA-box	TATA	537	4	+	541	Arabidopsis thaliana	core promoter element around -30 of transcription start
Smu04G003880.1	TATA-box	TATAAAT	541	7	-	548	Brassica juncea	core promoter element around -30 of transcription start
Smu04G003880.1	TATA-box	TATAAA	542	6	-	548	Helianthus annuus	core promoter element around -30 of transcription start
Smu04G003880.1	TATA-box	TATAA	543	5	-	548	Arabidopsis thaliana	core promoter element around -30 of transcription start
Smu04G003880.1	TATA-box	TATA	544	4	+	548	Arabidopsis thaliana	core promoter element around -30 of transcription start
Smu04G003880.1	TATA-box	TATA	566	4	+	570	Arabidopsis thaliana	core promoter element around -30 of transcription start
Smu04G003880.1	TATA-box	ATATAA	620	6	+	626	Brassica oleracea	core promoter element around -30 of transcription start
Smu04G003880.1	TATA-box	TATA	621	4	+	625	Arabidopsis thaliana	core promoter element around -30 of transcription start
Smu04G003880.1	TATA-box	TATA	657	4	+	661	Arabidopsis thaliana	core promoter element around -30 of transcription start
Smu04G003880.1	TATA-box	TATA	869	4	-	873	Arabidopsis thaliana	core promoter element around -30 of transcription start
Smu04G003880.1	TATA-box	ATATAT	973	6	-	979	Brassica napus	core promoter element around -30 of transcription start
Smu04G003880.1	TATA-box	TATATA	974	6	-	980	Arabidopsis thaliana	core promoter element around -30 of transcription start
Smu04G003880.1	TATA-box	ATATAT	975	6	-	981	Brassica napus	core promoter element around -30 of transcription start
Smu04G003880.1	TATA-box	TATATA	976	6	-	982	Arabidopsis thaliana	core promoter element around -30 of transcription start
Smu04G003880.1	TATA-box	ATATAT	977	6	-	983	Brassica napus	core promoter element around -30 of transcription start
Smu04G003880.1	TATA-box	TATATA	978	6	-	984	Arabidopsis thaliana	core promoter element around -30 of transcription start
Smu04G003880.1	TATA-box	ATATAT	979	6	-	985	Brassica napus	core promoter element around -30 of transcription start
Smu04G003880.1	TATA-box	TATA	980	4	-	984	Arabidopsis thaliana	core promoter element around -30 of transcription start
Smu04G003880.1	TATA-box	TATAAAT	1030	7	-	1037	Brassica juncea	core promoter element around -30 of transcription start
Smu04G003880.1	TATA-box	TATAAA	1031	6	-	1037	Helianthus annuus	core promoter element around -30 of transcription start
Smu04G003880.1	TATA-box	TATAA	1032	5	-	1037	Arabidopsis thaliana	core promoter element around -30 of transcription start
Smu04G003880.1	TATA-box	TATA	1033	4	-	1037	Arabidopsis thaliana	core promoter element around -30 of transcription start
Smu04G003880.1	TATA-box	ATATAA	1142	6	+	1148	Brassica oleracea	core promoter element around -30 of transcription start
Smu04G003880.1	TATA-box	TATA	1143	4	-	1147	Arabidopsis thaliana	core promoter element around -30 of transcription start
Smu04G003880.1	TATA-box	TATAAAA	1167	7	-	1174	Pisum sativum	core promoter element around -30 of transcription start
Smu04G003880.1	TATA-box	TATAAA	1168	6	-	1174	Helianthus annuus	core promoter element around -30 of transcription start
Smu04G003880.1	TATA-box	TATATAA	1169	7	-	1176	Arabidopsis thaliana	core promoter element around -30 of transcription start
Smu04G003880.1	TATA-box	TATATA	1170	6	-	1176	Arabidopsis thaliana	core promoter element around -30 of transcription start
Smu04G003880.1	TATA-box	ATATAA	1171	6	+	1177	Brassica oleracea	core promoter element around -30 of transcription start
Smu04G003880.1	TATA-box	TATA	1172	4	-	1176	Arabidopsis thaliana	core promoter element around -30 of transcription start
Smu04G003880.1	TATA-box	ATTATA	1188	6	+	1194	Brassica napus	core promoter element around -30 of transcription start
Smu04G003880.1	TATA-box	TATAA	1189	5	-	1194	Arabidopsis thaliana	core promoter element around -30 of transcription start
Smu04G003880.1	TATA-box	TATA	1190	4	-	1194	Arabidopsis thaliana	core promoter element around -30 of transcription start
Smu04G003880.1	TATA-box	ATATAT	1343	6	-	1349	Brassica napus	core promoter element around -30 of transcription start
Smu04G003880.1	TATA-box	TATA	1344	4	-	1348	Arabidopsis thaliana	core promoter element around -30 of transcription start
Smu04G003880.1	MRE	AACCTAA	1133	7	+	1140	Petroselinum crispum	MYB binding site involved in light responsiveness
Smu04G003880.1	G-Box	CACGTT	1055	6	+	1061	Pisum sativum	cis-acting regulatory element involved in light responsiveness
Smu04G003880.1	CCAAT-box	CAACGG	417	6	+	423	Hordeum vulgare	MYBHv1 binding site
Smu04G003880.1	GCN4_motif	TGAGTCA	629	7	-	636	Oryza sativa	cis-regulatory element involved in endosperm expression
Smu04G003880.1	CAAT-box	CAAAT	15	5	+	20	Pisum sativum	common cis-acting element in promoter and enhancer regions
Smu04G003880.1	CAAT-box	CAAAT	147	5	-	152	Pisum sativum	common cis-acting element in promoter and enhancer regions
Smu04G003880.1	CAAT-box	CAAAT	236	5	-	241	Pisum sativum	common cis-acting element in promoter and enhancer regions
Smu04G003880.1	CAAT-box	CCAAT	457	5	-	462	Arabidopsis thaliana	common cis-acting element in promoter and enhancer regions
Smu04G003880.1	CAAT-box	CAAAT	638	5	+	643	Pisum sativum	common cis-acting element in promoter and enhancer regions
Smu04G003880.1	CAAT-box	CCAAT	721	5	+	726	Arabidopsis thaliana	common cis-acting element in promoter and enhancer regions
Smu04G003880.1	CAAT-box	CAAAT	761	5	+	766	Pisum sativum	common cis-acting element in promoter and enhancer regions
Smu04G003880.1	CAAT-box	CAAAT	957	5	+	962	Pisum sativum	common cis-acting element in promoter and enhancer regions
Smu04G003880.1	CAAT-box	CAAAT	967	5	-	972	Pisum sativum	common cis-acting element in promoter and enhancer regions
Smu04G003880.1	CAAT-box	CCAAT	1027	5	+	1032	Arabidopsis thaliana	common cis-acting element in promoter and enhancer regions
Smu04G003880.1	CAAT-box	CAAAT	1153	5	+	1158	Pisum sativum	common cis-acting element in promoter and enhancer regions
Smu04G003880.1	CAAT-box	CAAAT	1183	5	+	1188	Pisum sativum	common cis-acting element in promoter and enhancer regions
Smu04G003880.1	CAAT-box	CAAAT	1267	5	-	1272	Pisum sativum	common cis-acting element in promoter and enhancer regions
Smu04G003880.1	CAAT-box	CAAAT	1368	5	+	1373	Pisum sativum	common cis-acting element in promoter and enhancer regions
Smu04G011520.1	TC-rich repeats	ATTCTCTAAC	222	10	-	232	Nicotiana tabacum	cis-acting element involved in defense and stress responsiveness
Smu04G011520.1	ATCT-motif	AATCTAATCC	1378	9	+	1387	Pisum sativum	part of a conserved DNA module involved in light responsiveness
Smu04G011520.1	MBS	CAACTG	1142	6	-	1148	Arabidopsis thaliana	MYB binding site involved in drought-inducibility
Smu04G011520.1	CAAT-box	CAAAT	60	5	+	65	Pisum sativum	common cis-acting element in promoter and enhancer regions
Smu04G011520.1	CAAT-box	CCCAATTT	66	8	-	74	Arabidopsis thaliana	common cis-acting element in promoter and enhancer regions
Smu04G011520.1	CAAT-box	CCAAT	68	5	-	73	Arabidopsis thaliana	common cis-acting element in promoter and enhancer regions
Smu04G011520.1	CAAT-box	CAAAT	245	5	-	250	Pisum sativum	common cis-acting element in promoter and enhancer regions
Smu04G011520.1	CAAT-box	CCAAT	270	5	+	275	Arabidopsis thaliana	common cis-acting element in promoter and enhancer regions
Smu04G011520.1	CAAT-box	CCAAT	355	5	+	360	Arabidopsis thaliana	common cis-acting element in promoter and enhancer regions
Smu04G011520.1	CAAT-box	CAAAT	429	5	-	434	Pisum sativum	common cis-acting element in promoter and enhancer regions
Smu04G011520.1	CAAT-box	CAAAT	492	5	-	497	Pisum sativum	common cis-acting element in promoter and enhancer regions
Smu04G011520.1	CAAT-box	CCAAT	498	5	+	503	Arabidopsis thaliana	common cis-acting element in promoter and enhancer regions
Smu04G011520.1	CAAT-box	CAAAT	976	5	-	981	Pisum sativum	common cis-acting element in promoter and enhancer regions
Smu04G011520.1	CAAT-box	CCAAT	1018	5	+	1023	Arabidopsis thaliana	common cis-acting element in promoter and enhancer regions
Smu04G011520.1	CAAT-box	CAAAT	1027	5	+	1032	Pisum sativum	common cis-acting element in promoter and enhancer regions
Smu04G011520.1	CAAT-box	CAAAT	1210	5	-	1215	Pisum sativum	common cis-acting element in promoter and enhancer regions
Smu04G011520.1	CAAT-box	CCAAT	1221	5	-	1226	Arabidopsis thaliana	common cis-acting element in promoter and enhancer regions
Smu04G011520.1	CAAT-box	CAAAT	1464	5	+	1469	Pisum sativum	common cis-acting element in promoter and enhancer regions
Smu04G011520.1	P-box	CCTTTTG	1308	7	-	1315	Oryza sativa	gibberellin-responsive element
Smu04G011520.1	TATA-box	ATATAA	148	6	+	154	Brassica oleracea	core promoter element around -30 of transcription start
Smu04G011520.1	TATA-box	TATA	149	4	+	153	Arabidopsis thaliana	core promoter element around -30 of transcription start
Smu04G011520.1	TATA-box	TATAA	168	5	-	173	Arabidopsis thaliana	core promoter element around -30 of transcription start
Smu04G011520.1	TATA-box	TATA	169	4	+	173	Arabidopsis thaliana	core promoter element around -30 of transcription start
Smu04G011520.1	TATA-box	TATAAAA	193	7	-	200	Pisum sativum	core promoter element around -30 of transcription start
Smu04G011520.1	TATA-box	TATAAA	194	6	-	200	Helianthus annuus	core promoter element around -30 of transcription start
Smu04G011520.1	TATA-box	TATAA	195	5	-	200	Arabidopsis thaliana	core promoter element around -30 of transcription start
Smu04G011520.1	TATA-box	TATA	196	4	+	200	Arabidopsis thaliana	core promoter element around -30 of transcription start
Smu04G011520.1	TATA-box	TATA	411	4	+	415	Arabidopsis thaliana	core promoter element around -30 of transcription start
Smu04G011520.1	TATA-box	TATA	426	4	+	430	Arabidopsis thaliana	core promoter element around -30 of transcription start
Smu04G011520.1	TATA-box	TATA	544	4	+	548	Arabidopsis thaliana	core promoter element around -30 of transcription start
Smu04G011520.1	TATA-box	TATATA	582	6	+	588	Arabidopsis thaliana	core promoter element around -30 of transcription start
Smu04G011520.1	TATA-box	ATATAT	583	6	+	589	Brassica napus	core promoter element around -30 of transcription start
Smu04G011520.1	TATA-box	TATA	584	4	+	588	Arabidopsis thaliana	core promoter element around -30 of transcription start
Smu04G011520.1	TATA-box	ATATAT	663	6	+	669	Brassica napus	core promoter element around -30 of transcription start
Smu04G011520.1	TATA-box	TATA	664	4	+	668	Arabidopsis thaliana	core promoter element around -30 of transcription start
Smu04G011520.1	TATA-box	TATTTAAA	728	8	-	736	Arabidopsis thaliana	core promoter element around -30 of transcription start
Smu04G011520.1	TATA-box	TATAA	740	5	-	745	Arabidopsis thaliana	core promoter element around -30 of transcription start
Smu04G011520.1	TATA-box	TATA	741	4	+	745	Arabidopsis thaliana	core promoter element around -30 of transcription start
Smu04G011520.1	TATA-box	TACAAAA	792	7	+	799	Oryza sativa	core promoter element around -30 of transcription start
Smu04G011520.1	TATA-box	TATA	852	4	-	856	Arabidopsis thaliana	core promoter element around -30 of transcription start
Smu04G011520.1	TATA-box	taTATAAAtc	878	10	-	888	Arabidopsis thaliana	core promoter element around -30 of transcription start
Smu04G011520.1	TATA-box	TATAAAT	879	7	-	886	Brassica juncea	core promoter element around -30 of transcription start
Smu04G011520.1	TATA-box	TATAAA	880	6	-	886	Helianthus annuus	core promoter element around -30 of transcription start
Smu04G011520.1	TATA-box	TATATAA	881	7	-	888	Arabidopsis thaliana	core promoter element around -30 of transcription start
Smu04G011520.1	TATA-box	TATATA	882	6	-	888	Arabidopsis thaliana	core promoter element around -30 of transcription start
Smu04G011520.1	TATA-box	ATATAT	883	6	-	889	Brassica napus	core promoter element around -30 of transcription start
Smu04G011520.1	TATA-box	TATA	884	4	-	888	Arabidopsis thaliana	core promoter element around -30 of transcription start
Smu04G011520.1	TATA-box	TATA	892	4	-	896	Arabidopsis thaliana	core promoter element around -30 of transcription start
Smu04G011520.1	TATA-box	TATAA	1097	5	-	1102	Arabidopsis thaliana	core promoter element around -30 of transcription start
Smu04G011520.1	TATA-box	TATA	1098	4	-	1102	Arabidopsis thaliana	core promoter element around -30 of transcription start
Smu04G011520.1	TATA-box	TATTTAAA	1154	8	+	1162	Arabidopsis thaliana	core promoter element around -30 of transcription start
Smu04G011520.1	TATA-box	TATTTAAA	1156	8	-	1164	Arabidopsis thaliana	core promoter element around -30 of transcription start
Smu04G011520.1	TATA-box	TATA	1228	4	-	1232	Arabidopsis thaliana	core promoter element around -30 of transcription start
Smu04G011520.1	ABRE	ACGTG	848	5	-	853	Arabidopsis thaliana	cis-acting element involved in the abscisic acid responsiveness
Smu04G011520.1	Box 4	ATTAAT	1163	6	-	1169	Petroselinum crispum	part of a conserved DNA module involved in light responsiveness
Smu04G011520.1	Box 4	ATTAAT	1481	6	-	1487	Petroselinum crispum	part of a conserved DNA module involved in light responsiveness
Smu04G011520.1	AT-rich element	ATAGAAATCAA	876	10	-	886	Glycine max	binding site of AT-rich DNA binding protein (ATBP-1)
Smu04G011520.1	TCT-motif	TCTTAC	962	6	+	968	Arabidopsis thaliana	part of a light responsive element
Smu04G011520.1	GT1-motif	GGTTAA	385	6	+	391	Arabidopsis thaliana	light responsive element
Smu04G011520.1	GT1-motif	GGTTAA	387	6	-	393	Arabidopsis thaliana	light responsive element
Smu04G011520.1	G-box	TACGTG	848	6	-	854	Arabidopsis thaliana	cis-acting regulatory element involved in light responsiveness
Smu04G011520.1	ARE	AAACCA	190	6	-	196	Zea mays	cis-acting regulatory element essential for the anaerobic induction
Smu04G011520.1	ARE	AAACCA	527	6	-	533	Zea mays	cis-acting regulatory element essential for the anaerobic induction
Smu04G011520.1	TCA-element	TCAGAAGAGG	274	10	+	284	Brassica oleracea	cis-acting element involved in salicylic acid responsiveness
Smu04G011520.1	TCA-element	CCATCTTTTT	762	9	-	771	Nicotiana tabacum	cis-acting element involved in salicylic acid responsiveness
Smu04G011520.1	MRE	AACCTAA	304	7	-	311	Petroselinum crispum	MYB binding site involved in light responsiveness
Smu04G012560.1	Box 4	ATTAAT	1164	6	-	1170	Petroselinum crispum	part of a conserved DNA module involved in light responsiveness
Smu04G012560.1	Box 4	ATTAAT	1481	6	-	1487	Petroselinum crispum	part of a conserved DNA module involved in light responsiveness
Smu04G012560.1	TATA-box	TATAAAA	148	7	-	155	Pisum sativum	core promoter element around -30 of transcription start
Smu04G012560.1	TATA-box	TATAAA	149	6	-	155	Helianthus annuus	core promoter element around -30 of transcription start
Smu04G012560.1	TATA-box	TATAA	150	5	-	155	Arabidopsis thaliana	core promoter element around -30 of transcription start
Smu04G012560.1	TATA-box	TATA	151	4	+	155	Arabidopsis thaliana	core promoter element around -30 of transcription start
Smu04G012560.1	TATA-box	TATA	366	4	+	370	Arabidopsis thaliana	core promoter element around -30 of transcription start
Smu04G012560.1	TATA-box	TATA	381	4	+	385	Arabidopsis thaliana	core promoter element around -30 of transcription start
Smu04G012560.1	TATA-box	TATA	498	4	+	502	Arabidopsis thaliana	core promoter element around -30 of transcription start
Smu04G012560.1	TATA-box	TATATA	536	6	+	542	Arabidopsis thaliana	core promoter element around -30 of transcription start
Smu04G012560.1	TATA-box	ATATAT	537	6	+	543	Brassica napus	core promoter element around -30 of transcription start
Smu04G012560.1	TATA-box	TATA	538	4	+	542	Arabidopsis thaliana	core promoter element around -30 of transcription start
Smu04G012560.1	TATA-box	TATA	590	4	+	594	Arabidopsis thaliana	core promoter element around -30 of transcription start
Smu04G012560.1	TATA-box	TATACA	595	6	-	601	Helianthus annuus	core promoter element around -30 of transcription start
Smu04G012560.1	TATA-box	TATA	597	4	+	601	Arabidopsis thaliana	core promoter element around -30 of transcription start
Smu04G012560.1	TATA-box	ATATAT	663	6	+	669	Brassica napus	core promoter element around -30 of transcription start
Smu04G012560.1	TATA-box	TATA	664	4	+	668	Arabidopsis thaliana	core promoter element around -30 of transcription start
Smu04G012560.1	TATA-box	TATTTAAA	729	8	-	737	Arabidopsis thaliana	core promoter element around -30 of transcription start
Smu04G012560.1	TATA-box	TATAA	741	5	-	746	Arabidopsis thaliana	core promoter element around -30 of transcription start
Smu04G012560.1	TATA-box	TATA	742	4	+	746	Arabidopsis thaliana	core promoter element around -30 of transcription start
Smu04G012560.1	TATA-box	TACAAAA	793	7	+	800	Oryza sativa	core promoter element around -30 of transcription start
Smu04G012560.1	TATA-box	TATAA	846	5	-	851	Arabidopsis thaliana	core promoter element around -30 of transcription start
Smu04G012560.1	TATA-box	TATA	847	4	-	851	Arabidopsis thaliana	core promoter element around -30 of transcription start
Smu04G012560.1	TATA-box	TATA	853	4	-	857	Arabidopsis thaliana	core promoter element around -30 of transcription start
Smu04G012560.1	TATA-box	taTATAAAtc	879	10	-	889	Arabidopsis thaliana	core promoter element around -30 of transcription start
Smu04G012560.1	TATA-box	TATAAAT	880	7	-	887	Brassica juncea	core promoter element around -30 of transcription start
Smu04G012560.1	TATA-box	TATAAA	881	6	-	887	Helianthus annuus	core promoter element around -30 of transcription start
Smu04G012560.1	TATA-box	TATATAA	882	7	-	889	Arabidopsis thaliana	core promoter element around -30 of transcription start
Smu04G012560.1	TATA-box	TATATA	883	6	-	889	Arabidopsis thaliana	core promoter element around -30 of transcription start
Smu04G012560.1	TATA-box	ATATAT	884	6	-	890	Brassica napus	core promoter element around -30 of transcription start
Smu04G012560.1	TATA-box	TATA	885	4	-	889	Arabidopsis thaliana	core promoter element around -30 of transcription start
Smu04G012560.1	TATA-box	TATA	893	4	-	897	Arabidopsis thaliana	core promoter element around -30 of transcription start
Smu04G012560.1	TATA-box	TATAAGAA	1095	8	-	1103	Zea mays	core promoter element around -30 of transcription start
Smu04G012560.1	TATA-box	TATAA	1098	5	-	1103	Arabidopsis thaliana	core promoter element around -30 of transcription start
Smu04G012560.1	TATA-box	TATA	1099	4	-	1103	Arabidopsis thaliana	core promoter element around -30 of transcription start
Smu04G012560.1	TATA-box	TATTTAAA	1155	8	+	1163	Arabidopsis thaliana	core promoter element around -30 of transcription start
Smu04G012560.1	TATA-box	TATTTAAA	1157	8	-	1165	Arabidopsis thaliana	core promoter element around -30 of transcription start
Smu04G012560.1	TATA-box	TATA	1229	4	-	1233	Arabidopsis thaliana	core promoter element around -30 of transcription start
Smu04G012560.1	GT1-motif	GGTTAA	340	6	+	346	Arabidopsis thaliana	light responsive element
Smu04G012560.1	GT1-motif	GGTTAA	342	6	-	348	Arabidopsis thaliana	light responsive element
Smu04G012560.1	AT-rich element	ATAGAAATCAA	877	10	-	887	Glycine max	binding site of AT-rich DNA binding protein (ATBP-1)
Smu04G012560.1	TCT-motif	TCTTAC	963	6	+	969	Arabidopsis thaliana	part of a light responsive element
Smu04G012560.1	TGACG-motif	TGACG	1336	5	-	1341	Hordeum vulgare	cis-acting regulatory element involved in the MeJA-responsiveness
Smu04G012560.1	ARE	AAACCA	145	6	-	151	Zea mays	cis-acting regulatory element essential for the anaerobic induction
Smu04G012560.1	G-Box	TCCACATGGCA	19	10	+	29	Triticum aestivum	cis-acting regulatory element involved in light responsiveness
Smu04G012560.1	MRE	AACCTAA	259	7	-	266	Petroselinum crispum	MYB binding site involved in light responsiveness
Smu04G012560.1	TCA-element	TCAGAAGAGG	229	10	+	239	Brassica oleracea	cis-acting element involved in salicylic acid responsiveness
Smu04G012560.1	TC-rich repeats	ATTCTCTAAC	177	10	-	187	Nicotiana tabacum	cis-acting element involved in defense and stress responsiveness
Smu04G012560.1	ATCT-motif	AATCTAATCC	797	9	+	806	Pisum sativum	part of a conserved DNA module involved in light responsiveness
Smu04G012560.1	ATCT-motif	AATCTAATCC	1379	9	+	1388	Pisum sativum	part of a conserved DNA module involved in light responsiveness
Smu04G012560.1	CGTCA-motif	CGTCA	1336	5	+	1341	Hordeum vulgare	cis-acting regulatory element involved in the MeJA-responsiveness
Smu04G012560.1	I-box	GTATAAGGCC	31	9	+	40	Larix laricina	part of a light responsive element
Smu04G012560.1	MBS	CAACTG	1143	6	-	1149	Arabidopsis thaliana	MYB binding site involved in drought-inducibility
Smu04G012560.1	AE-box	AGAAACAA	481	8	-	489	Arabidopsis thaliana	part of a module for light response
Smu04G012560.1	CAAT-box	CAAAT	68	5	-	73	Pisum sativum	common cis-acting element in promoter and enhancer regions
Smu04G012560.1	CAAT-box	CAAAT	200	5	-	205	Pisum sativum	common cis-acting element in promoter and enhancer regions
Smu04G012560.1	CAAT-box	CCAAT	225	5	+	230	Arabidopsis thaliana	common cis-acting element in promoter and enhancer regions
Smu04G012560.1	CAAT-box	CAAAT	384	5	-	389	Pisum sativum	common cis-acting element in promoter and enhancer regions
Smu04G012560.1	CAAT-box	CAAAT	446	5	-	451	Pisum sativum	common cis-acting element in promoter and enhancer regions
Smu04G012560.1	CAAT-box	CCAAT	452	5	+	457	Arabidopsis thaliana	common cis-acting element in promoter and enhancer regions
Smu04G012560.1	CAAT-box	CAAAT	952	5	+	957	Pisum sativum	common cis-acting element in promoter and enhancer regions
Smu04G012560.1	CAAT-box	CAAAT	977	5	-	982	Pisum sativum	common cis-acting element in promoter and enhancer regions
Smu04G012560.1	CAAT-box	CCAAT	1019	5	+	1024	Arabidopsis thaliana	common cis-acting element in promoter and enhancer regions
Smu04G012560.1	CAAT-box	CAAAT	1028	5	+	1033	Pisum sativum	common cis-acting element in promoter and enhancer regions
Smu04G012560.1	CAAT-box	CAAAT	1211	5	-	1216	Pisum sativum	common cis-acting element in promoter and enhancer regions
Smu04G012560.1	CAAT-box	CCAAT	1222	5	-	1227	Arabidopsis thaliana	common cis-acting element in promoter and enhancer regions
Smu04G012560.1	CAAT-box	CAAAT	1464	5	+	1469	Pisum sativum	common cis-acting element in promoter and enhancer regions
Smu04G012560.1	P-box	CCTTTTG	1309	7	-	1316	Oryza sativa	gibberellin-responsive element
Smu05G000850.1	ATCT-motif	AATCTAATCC	700	9	+	709	Pisum sativum	part of a conserved DNA module involved in light responsiveness
Smu05G000850.1	CAAT-box	CAAAT	66	5	+	71	Pisum sativum	common cis-acting element in promoter and enhancer regions
Smu05G000850.1	CAAT-box	CAAAT	74	5	+	79	Pisum sativum	common cis-acting element in promoter and enhancer regions
Smu05G000850.1	CAAT-box	CAAAT	210	5	-	215	Pisum sativum	common cis-acting element in promoter and enhancer regions
Smu05G000850.1	CAAT-box	CCAAT	315	5	-	320	Arabidopsis thaliana	common cis-acting element in promoter and enhancer regions
Smu05G000850.1	CAAT-box	CCAAT	345	5	+	350	Arabidopsis thaliana	common cis-acting element in promoter and enhancer regions
Smu05G000850.1	CAAT-box	CAAAT	459	5	-	464	Pisum sativum	common cis-acting element in promoter and enhancer regions
Smu05G000850.1	CAAT-box	CAAAT	834	5	-	839	Pisum sativum	common cis-acting element in promoter and enhancer regions
Smu05G000850.1	CAAT-box	CAAAT	1124	5	+	1129	Pisum sativum	common cis-acting element in promoter and enhancer regions
Smu05G000850.1	CAAT-box	CAAAT	1278	5	+	1283	Pisum sativum	common cis-acting element in promoter and enhancer regions
Smu05G000850.1	CAAT-box	CCAAT	1450	5	-	1455	Arabidopsis thaliana	common cis-acting element in promoter and enhancer regions
Smu05G000850.1	CAAT-box	CAAAT	1468	5	-	1473	Pisum sativum	common cis-acting element in promoter and enhancer regions
Smu05G000850.1	AE-box	AGAAACAA	190	8	+	198	Arabidopsis thaliana	part of a module for light response
Smu05G000850.1	3-AF3 binding site	CACTATCTAAC	359	10	+	369	Pisum sativum	part of a conserved DNA module array (CMA3)
Smu05G000850.1	AT-rich element	ATAGAAATCAA	1404	10	-	1414	Glycine max	binding site of AT-rich DNA binding protein (ATBP-1)
Smu05G000850.1	TCT-motif	TCTTAC	1483	6	+	1489	Arabidopsis thaliana	part of a light responsive element
Smu05G000850.1	GT1-motif	GGTTAA	104	6	-	110	Arabidopsis thaliana	light responsive element
Smu05G000850.1	TATA-box	TATAA	81	5	-	86	Arabidopsis thaliana	core promoter element around -30 of transcription start
Smu05G000850.1	TATA-box	TATA	82	4	+	86	Arabidopsis thaliana	core promoter element around -30 of transcription start
Smu05G000850.1	TATA-box	ATTATA	95	6	+	101	Brassica napus	core promoter element around -30 of transcription start
Smu05G000850.1	TATA-box	TATAA	96	5	-	101	Arabidopsis thaliana	core promoter element around -30 of transcription start
Smu05G000850.1	TATA-box	TATA	97	4	+	101	Arabidopsis thaliana	core promoter element around -30 of transcription start
Smu05G000850.1	TATA-box	TATAAGAA	127	8	-	135	Zea mays	core promoter element around -30 of transcription start
Smu05G000850.1	TATA-box	TATAA	130	5	-	135	Arabidopsis thaliana	core promoter element around -30 of transcription start
Smu05G000850.1	TATA-box	TATA	131	4	+	135	Arabidopsis thaliana	core promoter element around -30 of transcription start
Smu05G000850.1	TATA-box	ATATAA	203	6	+	209	Brassica oleracea	core promoter element around -30 of transcription start
Smu05G000850.1	TATA-box	TATA	204	4	+	208	Arabidopsis thaliana	core promoter element around -30 of transcription start
Smu05G000850.1	TATA-box	TATA	279	4	+	283	Arabidopsis thaliana	core promoter element around -30 of transcription start
Smu05G000850.1	TATA-box	TATAAA	429	6	-	435	Helianthus annuus	core promoter element around -30 of transcription start
Smu05G000850.1	TATA-box	TATATAA	430	7	-	437	Arabidopsis thaliana	core promoter element around -30 of transcription start
Smu05G000850.1	TATA-box	TATATA	431	6	+	437	Arabidopsis thaliana	core promoter element around -30 of transcription start
Smu05G000850.1	TATA-box	ATATAT	432	6	+	438	Brassica napus	core promoter element around -30 of transcription start
Smu05G000850.1	TATA-box	TATA	433	4	+	437	Arabidopsis thaliana	core promoter element around -30 of transcription start
Smu05G000850.1	TATA-box	TATAAAA	488	7	-	495	Pisum sativum	core promoter element around -30 of transcription start
Smu05G000850.1	TATA-box	TATAAA	489	6	-	495	Helianthus annuus	core promoter element around -30 of transcription start
Smu05G000850.1	TATA-box	TATAA	490	5	-	495	Arabidopsis thaliana	core promoter element around -30 of transcription start
Smu05G000850.1	TATA-box	TATA	491	4	+	495	Arabidopsis thaliana	core promoter element around -30 of transcription start
Smu05G000850.1	TATA-box	ATTATA	764	6	+	770	Brassica napus	core promoter element around -30 of transcription start
Smu05G000850.1	TATA-box	TATAA	765	5	-	770	Arabidopsis thaliana	core promoter element around -30 of transcription start
Smu05G000850.1	TATA-box	TATA	766	4	-	770	Arabidopsis thaliana	core promoter element around -30 of transcription start
Smu05G000850.1	TATA-box	TATAAA	774	6	-	780	Helianthus annuus	core promoter element around -30 of transcription start
Smu05G000850.1	TATA-box	TATAA	775	5	-	780	Arabidopsis thaliana	core promoter element around -30 of transcription start
Smu05G000850.1	TATA-box	TATA	776	4	-	780	Arabidopsis thaliana	core promoter element around -30 of transcription start
Smu05G000850.1	TATA-box	TATAAATA	887	8	-	895	Daucus carota	core promoter element around -30 of transcription start
Smu05G000850.1	TATA-box	TATAAAT	888	7	-	895	Brassica juncea	core promoter element around -30 of transcription start
Smu05G000850.1	TATA-box	TATAAA	889	6	-	895	Helianthus annuus	core promoter element around -30 of transcription start
Smu05G000850.1	TATA-box	TATAA	890	5	-	895	Arabidopsis thaliana	core promoter element around -30 of transcription start
Smu05G000850.1	TATA-box	TATA	891	4	-	895	Arabidopsis thaliana	core promoter element around -30 of transcription start
Smu05G000850.1	TATA-box	ATATAT	917	6	-	923	Brassica napus	core promoter element around -30 of transcription start
Smu05G000850.1	TATA-box	TATATA	918	6	-	924	Arabidopsis thaliana	core promoter element around -30 of transcription start
Smu05G000850.1	TATA-box	TATA	920	4	-	924	Arabidopsis thaliana	core promoter element around -30 of transcription start
Smu05G000850.1	TATA-box	ATATAT	988	6	-	994	Brassica napus	core promoter element around -30 of transcription start
Smu05G000850.1	TATA-box	TATATA	989	6	-	995	Arabidopsis thaliana	core promoter element around -30 of transcription start
Smu05G000850.1	TATA-box	TATA	991	4	-	995	Arabidopsis thaliana	core promoter element around -30 of transcription start
Smu05G000850.1	TATA-box	TATATA	1063	6	-	1069	Arabidopsis thaliana	core promoter element around -30 of transcription start
Smu05G000850.1	TATA-box	TATA	1065	4	-	1069	Arabidopsis thaliana	core promoter element around -30 of transcription start
Smu05G000850.1	TATA-box	ATATAT	1103	6	-	1109	Brassica napus	core promoter element around -30 of transcription start
Smu05G000850.1	TATA-box	TATATA	1104	6	-	1110	Arabidopsis thaliana	core promoter element around -30 of transcription start
Smu05G000850.1	TATA-box	TATA	1106	4	-	1110	Arabidopsis thaliana	core promoter element around -30 of transcription start
Smu05G000850.1	TATA-box	TATA	1111	4	-	1115	Arabidopsis thaliana	core promoter element around -30 of transcription start
Smu05G000850.1	TATA-box	ATATAA	1145	6	+	1151	Brassica oleracea	core promoter element around -30 of transcription start
Smu05G000850.1	TATA-box	TATA	1146	4	-	1150	Arabidopsis thaliana	core promoter element around -30 of transcription start
Smu05G000850.1	TATA-box	TATA	1223	4	-	1227	Arabidopsis thaliana	core promoter element around -30 of transcription start
Smu05G000850.1	TATA-box	ATATAT	1281	6	-	1287	Brassica napus	core promoter element around -30 of transcription start
Smu05G000850.1	TATA-box	TATA	1282	4	-	1286	Arabidopsis thaliana	core promoter element around -30 of transcription start
Smu05G000850.1	TATA-box	TATA	1313	4	-	1317	Arabidopsis thaliana	core promoter element around -30 of transcription start
Smu05G000850.1	TATA-box	TACAAAA	1486	7	+	1493	Oryza sativa	core promoter element around -30 of transcription start
Smu05G000850.1	TATA-box	TATA	1496	4	-	1500	Arabidopsis thaliana	core promoter element around -30 of transcription start
Smu05G000850.1	ABRE	GCCGCGTGGC	674	9	+	683	Oryza sativa	cis-acting element involved in the abscisic acid responsiveness
Smu05G000850.1	ABRE	CACGTG	676	6	+	682	Arabidopsis thaliana	cis-acting element involved in the abscisic acid responsiveness
Smu05G000850.1	ABRE	ACGTG	677	5	+	682	Arabidopsis thaliana	cis-acting element involved in the abscisic acid responsiveness
Smu05G000850.1	Box 4	ATTAAT	226	6	+	232	Petroselinum crispum	part of a conserved DNA module involved in light responsiveness
Smu05G000850.1	Box 4	ATTAAT	1072	6	-	1078	Petroselinum crispum	part of a conserved DNA module involved in light responsiveness
Smu05G000850.1	Box 4	ATTAAT	1426	6	-	1432	Petroselinum crispum	part of a conserved DNA module involved in light responsiveness
Smu05G000850.1	TCA-element	CCATCTTTTT	1245	9	+	1254	Nicotiana tabacum	cis-acting element involved in salicylic acid responsiveness
Smu05G000850.1	Box II	CCACGTGGC	674	9	-	683	Petroselinum crispum	part of a light responsive element
Smu05G000850.1	Box II	CCACGTGGC	675	9	+	684	Petroselinum crispum	part of a light responsive element
Smu05G000850.1	G-Box	CACGTG	676	6	+	682	Pisum sativum	cis-acting regulatory element involved in light responsiveness
Smu05G000850.1	G-box	GCCACGTGGA	674	9	+	683	Arabidopsis thaliana	cis-acting regulatory element involved in light responsiveness
Smu05G000850.1	G-box	CACGTG	676	6	+	682	Arabidopsis thaliana	cis-acting regulatory element involved in light responsiveness
Smu05G000850.1	circadian	CAAAGATATC	1176	9	+	1185	Lycopersicon esculentum	cis-acting regulatory element involved in circadian control
Smu05G000850.1	circadian	CAAAGATATC	1362	9	+	1371	Lycopersicon esculentum	cis-acting regulatory element involved in circadian control
Smu05G000850.1	ARE	AAACCA	90	6	+	96	Zea mays	cis-acting regulatory element essential for the anaerobic induction
Smu05G003500.1	TC-rich repeats	ATTCTCTAAC	1368	9	-	1377	Nicotiana tabacum	cis-acting element involved in defense and stress responsiveness
Smu05G003500.1	GCN4_motif	TGAGTCA	467	7	-	474	Oryza sativa	cis-regulatory element involved in endosperm expression
Smu05G003500.1	RY-element	CATGCATG	617	8	+	625	Helianthus annuus	cis-acting regulatory element involved in seed-specific regulation
Smu05G003500.1	GARE-motif	TCTGTTG	684	7	+	691	Brassica oleracea	gibberellin-responsive element
Smu05G003500.1	CAAT-box	CAAAT	40	5	+	45	Pisum sativum	common cis-acting element in promoter and enhancer regions
Smu05G003500.1	CAAT-box	CAAAT	52	5	+	57	Pisum sativum	common cis-acting element in promoter and enhancer regions
Smu05G003500.1	CAAT-box	CCAAT	71	5	-	76	Arabidopsis thaliana	common cis-acting element in promoter and enhancer regions
Smu05G003500.1	CAAT-box	CAAAT	76	5	+	81	Pisum sativum	common cis-acting element in promoter and enhancer regions
Smu05G003500.1	CAAT-box	CAAAT	92	5	-	97	Pisum sativum	common cis-acting element in promoter and enhancer regions
Smu05G003500.1	CAAT-box	CCAAT	167	5	-	172	Arabidopsis thaliana	common cis-acting element in promoter and enhancer regions
Smu05G003500.1	CAAT-box	CAAAT	192	5	+	197	Pisum sativum	common cis-acting element in promoter and enhancer regions
Smu05G003500.1	CAAT-box	CAAAT	530	5	+	535	Pisum sativum	common cis-acting element in promoter and enhancer regions
Smu05G003500.1	CAAT-box	CAAAT	859	5	+	864	Pisum sativum	common cis-acting element in promoter and enhancer regions
Smu05G003500.1	CAAT-box	CCAAT	1120	5	-	1125	Arabidopsis thaliana	common cis-acting element in promoter and enhancer regions
Smu05G003500.1	CAAT-box	CAAAT	1135	5	-	1140	Pisum sativum	common cis-acting element in promoter and enhancer regions
Smu05G003500.1	CAAT-box	CAAAT	1184	5	-	1189	Pisum sativum	common cis-acting element in promoter and enhancer regions
Smu05G003500.1	CAAT-box	CAAAT	1326	5	+	1331	Pisum sativum	common cis-acting element in promoter and enhancer regions
Smu05G003500.1	CAAT-box	CAAAT	1464	5	+	1469	Pisum sativum	common cis-acting element in promoter and enhancer regions
Smu05G003500.1	AE-box	AGAAACTT	487	8	+	495	Arabidopsis thaliana	part of a module for light response
Smu05G003500.1	ABRE	ACGTG	1295	5	+	1300	Arabidopsis thaliana	cis-acting element involved in the abscisic acid responsiveness
Smu05G003500.1	TATA-box	TATTTAAA	217	8	-	225	Arabidopsis thaliana	core promoter element around -30 of transcription start
Smu05G003500.1	TATA-box	TATA	510	4	+	514	Arabidopsis thaliana	core promoter element around -30 of transcription start
Smu05G003500.1	TATA-box	TATA	518	4	+	522	Arabidopsis thaliana	core promoter element around -30 of transcription start
Smu05G003500.1	TATA-box	TATAA	523	5	-	528	Arabidopsis thaliana	core promoter element around -30 of transcription start
Smu05G003500.1	TATA-box	TATA	524	4	+	528	Arabidopsis thaliana	core promoter element around -30 of transcription start
Smu05G003500.1	TATA-box	ATTATA	560	6	+	566	Brassica napus	core promoter element around -30 of transcription start
Smu05G003500.1	TATA-box	TATATAA	561	7	-	568	Arabidopsis thaliana	core promoter element around -30 of transcription start
Smu05G003500.1	TATA-box	TATATA	562	6	+	568	Arabidopsis thaliana	core promoter element around -30 of transcription start
Smu05G003500.1	TATA-box	ATATAT	563	6	+	569	Brassica napus	core promoter element around -30 of transcription start
Smu05G003500.1	TATA-box	TATATA	564	6	+	570	Arabidopsis thaliana	core promoter element around -30 of transcription start
Smu05G003500.1	TATA-box	ATATAT	565	6	+	571	Brassica napus	core promoter element around -30 of transcription start
Smu05G003500.1	TATA-box	TATATA	566	6	+	572	Arabidopsis thaliana	core promoter element around -30 of transcription start
Smu05G003500.1	TATA-box	ATATAA	567	6	+	573	Brassica oleracea	core promoter element around -30 of transcription start
Smu05G003500.1	TATA-box	TATA	568	4	+	572	Arabidopsis thaliana	core promoter element around -30 of transcription start
Smu05G003500.1	TATA-box	TATA	712	4	+	716	Arabidopsis thaliana	core promoter element around -30 of transcription start
Smu05G003500.1	TATA-box	TATAAAA	807	7	-	814	Pisum sativum	core promoter element around -30 of transcription start
Smu05G003500.1	TATA-box	TATAAA	808	6	-	814	Helianthus annuus	core promoter element around -30 of transcription start
Smu05G003500.1	TATA-box	TATAA	809	5	-	814	Arabidopsis thaliana	core promoter element around -30 of transcription start
Smu05G003500.1	TATA-box	TATA	810	4	-	814	Arabidopsis thaliana	core promoter element around -30 of transcription start
Smu05G003500.1	TATA-box	ATTATA	862	6	+	868	Brassica napus	core promoter element around -30 of transcription start
Smu05G003500.1	TATA-box	TATATAA	863	7	-	870	Arabidopsis thaliana	core promoter element around -30 of transcription start
Smu05G003500.1	TATA-box	TATATA	864	6	-	870	Arabidopsis thaliana	core promoter element around -30 of transcription start
Smu05G003500.1	TATA-box	TATA	866	4	-	870	Arabidopsis thaliana	core promoter element around -30 of transcription start
Smu05G003500.1	TATA-box	ATATAT	871	6	-	877	Brassica napus	core promoter element around -30 of transcription start
Smu05G003500.1	TATA-box	TATATA	872	6	-	878	Arabidopsis thaliana	core promoter element around -30 of transcription start
Smu05G003500.1	TATA-box	TATA	874	4	-	878	Arabidopsis thaliana	core promoter element around -30 of transcription start
Smu05G003500.1	TATA-box	ATATAT	956	6	-	962	Brassica napus	core promoter element around -30 of transcription start
Smu05G003500.1	TATA-box	TATATA	957	6	-	963	Arabidopsis thaliana	core promoter element around -30 of transcription start
Smu05G003500.1	TATA-box	TATA	959	4	-	963	Arabidopsis thaliana	core promoter element around -30 of transcription start
Smu05G003500.1	TATA-box	ATATAT	1116	6	-	1122	Brassica napus	core promoter element around -30 of transcription start
Smu05G003500.1	TATA-box	TATA	1117	4	-	1121	Arabidopsis thaliana	core promoter element around -30 of transcription start
Smu05G003500.1	TATA-box	TATAA	1202	5	-	1207	Arabidopsis thaliana	core promoter element around -30 of transcription start
Smu05G003500.1	TATA-box	TATA	1203	4	-	1207	Arabidopsis thaliana	core promoter element around -30 of transcription start
Smu05G003500.1	TATA-box	TATA	1247	4	-	1251	Arabidopsis thaliana	core promoter element around -30 of transcription start
Smu05G003500.1	TATA-box	TATA	1320	4	-	1324	Arabidopsis thaliana	core promoter element around -30 of transcription start
Smu05G003500.1	TATA-box	TATAAGAA	1493	8	-	1501	Zea mays	core promoter element around -30 of transcription start
Smu05G003500.1	TATA-box	TATAA	1496	5	-	1501	Arabidopsis thaliana	core promoter element around -30 of transcription start
Smu05G003500.1	TATA-box	TATA	1497	4	-	1501	Arabidopsis thaliana	core promoter element around -30 of transcription start
Smu05G003500.1	Box 4	ATTAAT	1284	6	-	1290	Petroselinum crispum	part of a conserved DNA module involved in light responsiveness
Smu05G003500.1	G-box	TACGTG	1294	6	+	1300	Arabidopsis thaliana	cis-acting regulatory element involved in light responsiveness
Smu05G003500.1	3-AF1 binding site	TAAGAGAGGAA	81	10	-	91	Solanum tuberosum	light responsive element
Smu05G003500.1	TCA-element	TCAGAAGAGG	133	9	-	142	Brassica oleracea	cis-acting element involved in salicylic acid responsiveness
Smu06G021110.1	MRE	AACCTAA	196	7	+	203	Petroselinum crispum	MYB binding site involved in light responsiveness
Smu06G021110.1	circadian	CAAAGATATC	397	9	-	406	Lycopersicon esculentum	cis-acting regulatory element involved in circadian control
Smu06G021110.1	G-box	GCCACGTGGA	1326	9	-	1335	Arabidopsis thaliana	cis-acting regulatory element involved in light responsiveness
Smu06G021110.1	AT-rich element	ATAGAAATCAA	854	10	-	864	Glycine max	binding site of AT-rich DNA binding protein (ATBP-1)
Smu06G021110.1	TCT-motif	TCTTAC	782	6	+	788	Arabidopsis thaliana	part of a light responsive element
Smu06G021110.1	TCT-motif	TCTTAC	896	6	+	902	Arabidopsis thaliana	part of a light responsive element
Smu06G021110.1	Box 4	ATTAAT	39	6	+	45	Petroselinum crispum	part of a conserved DNA module involved in light responsiveness
Smu06G021110.1	Box 4	ATTAAT	122	6	+	128	Petroselinum crispum	part of a conserved DNA module involved in light responsiveness
Smu06G021110.1	Box 4	ATTAAT	355	6	+	361	Petroselinum crispum	part of a conserved DNA module involved in light responsiveness
Smu06G021110.1	Box 4	ATTAAT	952	6	-	958	Petroselinum crispum	part of a conserved DNA module involved in light responsiveness
Smu06G021110.1	TATA-box	TACAAAA	114	7	-	121	Oryza sativa	core promoter element around -30 of transcription start
Smu06G021110.1	TATA-box	TATACA	117	6	-	123	Helianthus annuus	core promoter element around -30 of transcription start
Smu06G021110.1	TATA-box	TATA	119	4	+	123	Arabidopsis thaliana	core promoter element around -30 of transcription start
Smu06G021110.1	TATA-box	TATA	130	4	+	134	Arabidopsis thaliana	core promoter element around -30 of transcription start
Smu06G021110.1	TATA-box	TATA	172	4	+	176	Arabidopsis thaliana	core promoter element around -30 of transcription start
Smu06G021110.1	TATA-box	ATTATA	176	6	+	182	Brassica napus	core promoter element around -30 of transcription start
Smu06G021110.1	TATA-box	TATATAA	177	7	-	184	Arabidopsis thaliana	core promoter element around -30 of transcription start
Smu06G021110.1	TATA-box	TATATA	178	6	+	184	Arabidopsis thaliana	core promoter element around -30 of transcription start
Smu06G021110.1	TATA-box	ATATAA	179	6	+	185	Brassica oleracea	core promoter element around -30 of transcription start
Smu06G021110.1	TATA-box	TATA	180	4	+	184	Arabidopsis thaliana	core promoter element around -30 of transcription start
Smu06G021110.1	TATA-box	TATA	223	4	+	227	Arabidopsis thaliana	core promoter element around -30 of transcription start
Smu06G021110.1	TATA-box	taTATAAAg	310	9	-	319	Lycopersicon esculentum	core promoter element around -30 of transcription start
Smu06G021110.1	TATA-box	TATAAA	311	6	-	317	Helianthus annuus	core promoter element around -30 of transcription start
Smu06G021110.1	TATA-box	TATATAA	312	7	-	319	Arabidopsis thaliana	core promoter element around -30 of transcription start
Smu06G021110.1	TATA-box	TATATA	313	6	+	319	Arabidopsis thaliana	core promoter element around -30 of transcription start
Smu06G021110.1	TATA-box	TATA	315	4	+	319	Arabidopsis thaliana	core promoter element around -30 of transcription start
Smu06G021110.1	TATA-box	ATTATA	345	6	+	351	Brassica napus	core promoter element around -30 of transcription start
Smu06G021110.1	TATA-box	TATAA	346	5	-	351	Arabidopsis thaliana	core promoter element around -30 of transcription start
Smu06G021110.1	TATA-box	TATA	347	4	+	351	Arabidopsis thaliana	core promoter element around -30 of transcription start
Smu06G021110.1	TATA-box	ATATAT	391	6	+	397	Brassica napus	core promoter element around -30 of transcription start
Smu06G021110.1	TATA-box	TATA	392	4	+	396	Arabidopsis thaliana	core promoter element around -30 of transcription start
Smu06G021110.1	TATA-box	ATATAT	398	6	+	404	Brassica napus	core promoter element around -30 of transcription start
Smu06G021110.1	TATA-box	TATA	399	4	+	403	Arabidopsis thaliana	core promoter element around -30 of transcription start
Smu06G021110.1	TATA-box	ATATAT	572	6	+	578	Brassica napus	core promoter element around -30 of transcription start
Smu06G021110.1	TATA-box	TATA	573	4	+	577	Arabidopsis thaliana	core promoter element around -30 of transcription start
Smu06G021110.1	TATA-box	ccTATAAAaa	759	9	-	768	Arabidopsis thaliana	core promoter element around -30 of transcription start
Smu06G021110.1	TATA-box	TATAAAA	760	7	-	767	Pisum sativum	core promoter element around -30 of transcription start
Smu06G021110.1	TATA-box	TATAAA	761	6	-	767	Helianthus annuus	core promoter element around -30 of transcription start
Smu06G021110.1	TATA-box	TATAA	762	5	-	767	Arabidopsis thaliana	core promoter element around -30 of transcription start
Smu06G021110.1	TATA-box	TATA	763	4	-	767	Arabidopsis thaliana	core promoter element around -30 of transcription start
Smu06G021110.1	TATA-box	TATAAGAA	836	8	-	844	Zea mays	core promoter element around -30 of transcription start
Smu06G021110.1	TATA-box	TATAA	839	5	-	844	Arabidopsis thaliana	core promoter element around -30 of transcription start
Smu06G021110.1	TATA-box	TATA	840	4	-	844	Arabidopsis thaliana	core promoter element around -30 of transcription start
Smu06G021110.1	TATA-box	TATA	872	4	-	876	Arabidopsis thaliana	core promoter element around -30 of transcription start
Smu06G021110.1	TATA-box	TATAAAA	879	7	-	886	Pisum sativum	core promoter element around -30 of transcription start
Smu06G021110.1	TATA-box	TATAAA	880	6	-	886	Helianthus annuus	core promoter element around -30 of transcription start
Smu06G021110.1	TATA-box	TATAA	881	5	-	886	Arabidopsis thaliana	core promoter element around -30 of transcription start
Smu06G021110.1	TATA-box	TATA	882	4	-	886	Arabidopsis thaliana	core promoter element around -30 of transcription start
Smu06G021110.1	TATA-box	TATATTTATATTT	978	12	+	990	Avena sativa	core promoter element around -30 of transcription start
Smu06G021110.1	TATA-box	TATAAAA	981	7	-	988	Pisum sativum	core promoter element around -30 of transcription start
Smu06G021110.1	TATA-box	TATAAA	982	6	-	988	Helianthus annuus	core promoter element around -30 of transcription start
Smu06G021110.1	TATA-box	TATAA	983	5	-	988	Arabidopsis thaliana	core promoter element around -30 of transcription start
Smu06G021110.1	TATA-box	TATA	984	4	-	988	Arabidopsis thaliana	core promoter element around -30 of transcription start
Smu06G021110.1	TATA-box	TATAA	994	5	-	999	Arabidopsis thaliana	core promoter element around -30 of transcription start
Smu06G021110.1	TATA-box	TATA	995	4	-	999	Arabidopsis thaliana	core promoter element around -30 of transcription start
Smu06G021110.1	TATA-box	TATA	1210	4	-	1214	Arabidopsis thaliana	core promoter element around -30 of transcription start
Smu06G021110.1	CAAT-box	CAAAT	8	5	+	13	Pisum sativum	common cis-acting element in promoter and enhancer regions
Smu06G021110.1	CAAT-box	CCAAT	138	5	+	143	Arabidopsis thaliana	common cis-acting element in promoter and enhancer regions
Smu06G021110.1	CAAT-box	CAAAT	238	5	+	243	Pisum sativum	common cis-acting element in promoter and enhancer regions
Smu06G021110.1	CAAT-box	CAAAT	300	5	-	305	Pisum sativum	common cis-acting element in promoter and enhancer regions
Smu06G021110.1	CAAT-box	CAAAT	378	5	+	383	Pisum sativum	common cis-acting element in promoter and enhancer regions
Smu06G021110.1	CAAT-box	CAAAT	402	5	-	407	Pisum sativum	common cis-acting element in promoter and enhancer regions
Smu06G021110.1	CAAT-box	CCAAT	423	5	+	428	Arabidopsis thaliana	common cis-acting element in promoter and enhancer regions
Smu06G021110.1	CAAT-box	CAAAT	614	5	-	619	Pisum sativum	common cis-acting element in promoter and enhancer regions
Smu06G021110.1	CAAT-box	CAAAT	1012	5	+	1017	Pisum sativum	common cis-acting element in promoter and enhancer regions
Smu06G021110.1	CAAT-box	CCAAT	1176	5	-	1181	Arabidopsis thaliana	common cis-acting element in promoter and enhancer regions
Smu06G021110.1	CAAT-box	CCAAT	1402	5	+	1407	Arabidopsis thaliana	common cis-acting element in promoter and enhancer regions
Smu06G021110.1	CAAT-box	CCAAT	1417	5	+	1422	Arabidopsis thaliana	common cis-acting element in promoter and enhancer regions
Smu06G021110.1	CAAT-box	CAAAT	1435	5	+	1440	Pisum sativum	common cis-acting element in promoter and enhancer regions
Smu06G021110.1	GA-motif	ATAGATAA	210	8	+	218	Arabidopsis thaliana	part of a light responsive element
Smu06G021110.1	GCN4_motif	TGAGTCA	303	7	-	310	Oryza sativa	cis-regulatory element involved in endosperm expression
Smu06G021110.1	TC-rich repeats	GTTTTCTTAC	892	9	+	901	Nicotiana tabacum	cis-acting element involved in defense and stress responsiveness
Smu06G024960.1	chs-CMA2a	TCACTTGA	513	8	-	521	Petroselinum crispum	part of a light responsive element
Smu06G024960.1	G-Box	CACGTG	196	6	+	202	Pisum sativum	cis-acting regulatory element involved in light responsiveness
Smu06G024960.1	G-Box	TCCACATGGCA	500	10	+	510	Triticum aestivum	cis-acting regulatory element involved in light responsiveness
Smu06G024960.1	G-Box	CACGTG	1327	6	-	1333	Pisum sativum	cis-acting regulatory element involved in light responsiveness
Smu06G024960.1	G-box	CACGTG	196	6	+	202	Arabidopsis thaliana	cis-acting regulatory element involved in light responsiveness
Smu06G024960.1	G-box	CACGTG	1327	6	-	1333	Arabidopsis thaliana	cis-acting regulatory element involved in light responsiveness
Smu06G024960.1	ARE	AAACCA	576	6	+	582	Zea mays	cis-acting regulatory element essential for the anaerobic induction
Smu06G024960.1	ARE	AAACCA	1119	6	+	1125	Zea mays	cis-acting regulatory element essential for the anaerobic induction
Smu06G024960.1	ARE	AAACCA	1297	6	-	1303	Zea mays	cis-acting regulatory element essential for the anaerobic induction
Smu06G024960.1	WUN-motif	AAATTTCCT	1425	9	+	1434	Brassica oleracea	wound-responsive element
Smu06G024960.1	chs-CMA1a	TTACTTAA	71	8	+	79	Daucus carota	part of a light responsive element
Smu06G024960.1	TATA-box	TATA	1	4	+	5	Arabidopsis thaliana	core promoter element around -30 of transcription start
Smu06G024960.1	TATA-box	TACATAAA	3	8	+	11	Oryza sativa	core promoter element around -30 of transcription start
Smu06G024960.1	TATA-box	TATATA	103	6	+	109	Arabidopsis thaliana	core promoter element around -30 of transcription start
Smu06G024960.1	TATA-box	TATA	105	4	+	109	Arabidopsis thaliana	core promoter element around -30 of transcription start
Smu06G024960.1	TATA-box	TATA	486	4	+	490	Arabidopsis thaliana	core promoter element around -30 of transcription start
Smu06G024960.1	TATA-box	TATTTAAA	639	8	+	647	Arabidopsis thaliana	core promoter element around -30 of transcription start
Smu06G024960.1	TATA-box	ATATAT	709	6	+	715	Brassica napus	core promoter element around -30 of transcription start
Smu06G024960.1	TATA-box	TATA	710	4	+	714	Arabidopsis thaliana	core promoter element around -30 of transcription start
Smu06G024960.1	TATA-box	ATATAA	773	6	+	779	Brassica oleracea	core promoter element around -30 of transcription start
Smu06G024960.1	TATA-box	TATA	774	4	-	778	Arabidopsis thaliana	core promoter element around -30 of transcription start
Smu06G024960.1	TATA-box	TATAAAA	822	7	-	829	Pisum sativum	core promoter element around -30 of transcription start
Smu06G024960.1	TATA-box	TATAAA	823	6	-	829	Helianthus annuus	core promoter element around -30 of transcription start
Smu06G024960.1	TATA-box	TATAA	824	5	-	829	Arabidopsis thaliana	core promoter element around -30 of transcription start
Smu06G024960.1	TATA-box	TATA	825	4	-	829	Arabidopsis thaliana	core promoter element around -30 of transcription start
Smu06G024960.1	TATA-box	TATA	905	4	-	909	Arabidopsis thaliana	core promoter element around -30 of transcription start
Smu06G024960.1	TATA-box	ATTATA	995	6	+	1001	Brassica napus	core promoter element around -30 of transcription start
Smu06G024960.1	TATA-box	TATAA	996	5	-	1001	Arabidopsis thaliana	core promoter element around -30 of transcription start
Smu06G024960.1	TATA-box	TATA	997	4	-	1001	Arabidopsis thaliana	core promoter element around -30 of transcription start
Smu06G024960.1	TATA-box	TATACA	1191	6	-	1197	Helianthus annuus	core promoter element around -30 of transcription start
Smu06G024960.1	TATA-box	TATATA	1193	6	-	1199	Arabidopsis thaliana	core promoter element around -30 of transcription start
Smu06G024960.1	TATA-box	ATATAT	1194	6	-	1200	Brassica napus	core promoter element around -30 of transcription start
Smu06G024960.1	TATA-box	TATA	1195	4	-	1199	Arabidopsis thaliana	core promoter element around -30 of transcription start
Smu06G024960.1	ACE	GCGACGTACC	1382	9	+	1391	Petroselinum crispum	cis-acting element involved in light responsiveness
Smu06G024960.1	ABRE	CACGTG	196	6	+	202	Arabidopsis thaliana	cis-acting element involved in the abscisic acid responsiveness
Smu06G024960.1	ABRE	ACGTG	197	5	+	202	Arabidopsis thaliana	cis-acting element involved in the abscisic acid responsiveness
Smu06G024960.1	ABRE	CACGTG	1327	6	-	1333	Arabidopsis thaliana	cis-acting element involved in the abscisic acid responsiveness
Smu06G024960.1	ABRE	ACGTG	1328	5	+	1333	Arabidopsis thaliana	cis-acting element involved in the abscisic acid responsiveness
Smu06G024960.1	TGA-element	AACGAC	172	6	-	178	Brassica oleracea	auxin-responsive element
Smu06G024960.1	TGA-element	AACGAC	1350	6	-	1356	Brassica oleracea	auxin-responsive element
Smu06G024960.1	MBS	CAACTG	152	6	+	158	Arabidopsis thaliana	MYB binding site involved in drought-inducibility
Smu06G024960.1	GATA-motif	GATAGGA	1406	7	-	1413	Arabidopsis thaliana	part of a light responsive element
Smu06G024960.1	motif I	gGTACGTGGCG	1381	10	-	1391	Oryza sativa	cis-acting regulatory element root specific
Smu06G024960.1	CAAT-box	CAAAT	57	5	+	62	Pisum sativum	common cis-acting element in promoter and enhancer regions
Smu06G024960.1	CAAT-box	CAAAT	401	5	-	406	Pisum sativum	common cis-acting element in promoter and enhancer regions
Smu06G024960.1	CAAT-box	CAAAT	429	5	+	434	Pisum sativum	common cis-acting element in promoter and enhancer regions
Smu06G024960.1	CAAT-box	CCAAT	493	5	+	498	Arabidopsis thaliana	common cis-acting element in promoter and enhancer regions
Smu06G024960.1	CAAT-box	CAAAT	676	5	+	681	Pisum sativum	common cis-acting element in promoter and enhancer regions
Smu06G024960.1	CAAT-box	CAAAT	794	5	+	799	Pisum sativum	common cis-acting element in promoter and enhancer regions
Smu06G024960.1	CAAT-box	CAAAT	801	5	+	806	Pisum sativum	common cis-acting element in promoter and enhancer regions
Smu06G024960.1	CAAT-box	CCAAT	933	5	+	938	Arabidopsis thaliana	common cis-acting element in promoter and enhancer regions
Smu06G024960.1	CAAT-box	CCAAT	962	5	+	967	Arabidopsis thaliana	common cis-acting element in promoter and enhancer regions
Smu06G024960.1	CAAT-box	CAAAT	1044	5	-	1049	Pisum sativum	common cis-acting element in promoter and enhancer regions
Smu06G024960.1	CAAT-box	CAAAT	1229	5	-	1234	Pisum sativum	common cis-acting element in promoter and enhancer regions
Smu06G024960.1	CAAT-box	CAAAT	1424	5	+	1429	Pisum sativum	common cis-acting element in promoter and enhancer regions
Smu06G024960.1	CAAT-box	CCAAT	1442	5	+	1447	Arabidopsis thaliana	common cis-acting element in promoter and enhancer regions
Smu06G024960.1	O2-site	GATGA(C/T)(A/G)TG(A/G)	779	8.5	+	787.5	Zea mays	cis-acting regulatory element involved in zein metabolism regulation
Smu06G024960.1	Unnamed__1	GAATTTAATTAA	75	11	-	86	Glycine max	60K protein binding site
Smu06G025220.1	MBS	CAACTG	131	6	-	137	Arabidopsis thaliana	MYB binding site involved in drought-inducibility
Smu06G025220.1	MBS	CAACTG	444	6	-	450	Arabidopsis thaliana	MYB binding site involved in drought-inducibility
Smu06G025220.1	Gap-box	CAAATGAA(A/G)A	739	9.5	-	748.5	Arabidopsis thaliana	part of a light responsive element
Smu06G025220.1	CAAT-box	CAAAT	96	5	-	101	Pisum sativum	common cis-acting element in promoter and enhancer regions
Smu06G025220.1	CAAT-box	CAAAT	147	5	-	152	Pisum sativum	common cis-acting element in promoter and enhancer regions
Smu06G025220.1	CAAT-box	CAAAT	275	5	+	280	Pisum sativum	common cis-acting element in promoter and enhancer regions
Smu06G025220.1	CAAT-box	CAAAT	373	5	+	378	Pisum sativum	common cis-acting element in promoter and enhancer regions
Smu06G025220.1	CAAT-box	CAAAT	463	5	-	468	Pisum sativum	common cis-acting element in promoter and enhancer regions
Smu06G025220.1	CAAT-box	CAAAT	639	5	-	644	Pisum sativum	common cis-acting element in promoter and enhancer regions
Smu06G025220.1	CAAT-box	CAAAT	693	5	+	698	Pisum sativum	common cis-acting element in promoter and enhancer regions
Smu06G025220.1	CAAT-box	CAAAT	744	5	-	749	Pisum sativum	common cis-acting element in promoter and enhancer regions
Smu06G025220.1	CAAT-box	TGCAAATCT	1047	9	+	1056	Brassica juncea	common cis-acting element in promoter and enhancer regions
Smu06G025220.1	CAAT-box	CAAAT	1049	5	+	1054	Pisum sativum	common cis-acting element in promoter and enhancer regions
Smu06G025220.1	CAAT-box	CCAAT	1221	5	-	1226	Arabidopsis thaliana	common cis-acting element in promoter and enhancer regions
Smu06G025220.1	CAAT-box	CAAAT	1455	5	-	1460	Pisum sativum	common cis-acting element in promoter and enhancer regions
Smu06G025220.1	AE-box	AGAAACTT	154	8	-	162	Arabidopsis thaliana	part of a module for light response
Smu06G025220.1	AE-box	AGAAACAA	498	8	+	506	Arabidopsis thaliana	part of a module for light response
Smu06G025220.1	AT-rich sequence	TAAAATACT	241	9	+	250	Pisum sativum	element for maximal elicitor-mediated activation (2copies)
Smu06G025220.1	G-Box	CACGTT	791	6	-	797	Pisum sativum	cis-acting regulatory element involved in light responsiveness
Smu06G025220.1	ARE	AAACCA	255	6	-	261	Zea mays	cis-acting regulatory element essential for the anaerobic induction
Smu06G025220.1	G-box	CACGTC	1129	6	+	1135	Zea mays	cis-acting regulatory element involved in light responsiveness
[truncated: 1,003 more rows]

## Sheet: Table S5
Table S5. Detailed information of down- and upstream genes related to TCPs in the network of A .thaliana
Source	Target	Category	Score
AT1G30210	AT1G01320	Downstream	0.949307
AT1G30210	AT1G59124	Downstream	0.930978
AT1G30210	AT5G46110	Downstream	0.919471
AT1G30210	AT3G61470	Downstream	0.916557
AT1G30210	AT2G47400	Downstream	0.916506
AT1G30210	AT2G46870	Downstream	0.904595
AT1G30210	AT5G23870	Downstream	0.902559
AT1G30210	AT3G21055	Downstream	0.897879
AT1G30210	AT4G22200	Downstream	0.896376
AT1G30210	AT3G61970	Downstream	0.895539
AT1G30210	AT1G58807	Downstream	0.892633
AT1G30210	AT1G53700	Downstream	0.890023
AT1G30210	AT3G04670	Downstream	0.884262
AT1G30210	AT4G39350	Downstream	0.877051
AT1G30210	AT3G02550	Downstream	0.875541
AT1G30210	AT4G05180	Downstream	0.875484
AT1G30210	AT2G26500	Downstream	0.87513
AT1G30210	AT1G09390	Downstream	0.871207
AT1G30210	AT1G30690	Downstream	0.870747
AT1G30210	AT2G45680	Downstream	0.870177
AT1G30210	AT5G48190	Downstream	0.870078
AT1G30210	AT5G65700	Downstream	0.867589
AT1G30210	AT5G66770	Downstream	0.866939
AT1G30210	AT4G24660	Downstream	0.866572
AT1G30210	AT1G11700	Downstream	0.866061
AT1G30210	AT1G67090	Downstream	0.864686
AT1G30210	AT1G58848	Downstream	0.864622
AT1G30210	AT5G09870	Downstream	0.863856
AT1G30210	AT4G32980	Downstream	0.863405
AT1G30210	AT3G53280	Downstream	0.863244
AT1G30210	AT2G26580	Downstream	0.862801
AT1G30210	AT5G62670	Downstream	0.861638
AT1G30210	AT2G28930	Downstream	0.861514
AT1G30210	AT5G60970	Downstream	0.858757
AT1G30210	AT2G01570	Downstream	0.858654
AT1G30210	AT3G57990	Downstream	0.857441
AT1G30210	AT4G00180	Downstream	0.856714
AT1G30210	AT2G41250	Downstream	0.856348
AT1G30210	AT2G46820	Downstream	0.855435
AT1G30210	AT2G39870	Downstream	0.854259
AT1G30210	AT4G32480	Downstream	0.85425
AT1G30210	AT3G02810	Downstream	0.854235
AT1G30210	AT1G69160	Downstream	0.853085
AT1G30210	AT5G49360	Downstream	0.851991
AT1G30210	AT1G79040	Downstream	0.851186
AT1G30210	AT1G59218	Downstream	0.850905
AT1G30210	AT5G04770	Downstream	0.850749
AT1G30210	AT5G27320	Downstream	0.850609
AT1G30210	AT2G16400	Downstream	0.850428
AT1G30210	AT2G34340	Downstream	0.850172
AT1G30210	AT5G21482	Downstream	0.847252
AT1G30210	AT5G20700	Downstream	0.844246
AT1G30210	AT3G25730	Downstream	0.84423
AT1G30210	AT5G11950	Downstream	0.842698
AT1G30210	AT2G28840	Downstream	0.840361
AT1G30210	AT1G68530	Downstream	0.839934
AT1G30210	AT4G18020	Downstream	0.837741
AT1G30210	AT3G15030	Downstream	0.837468
AT1G30210	AT5G64260	Downstream	0.834236
AT1G30210	AT1G66980	Downstream	0.831992
AT1G30210	AT1G55670	Downstream	0.828094
AT1G30210	AT1G32060	Downstream	0.828094
AT1G30210	AT1G53233	Downstream	0.826044
AT1G30210	AT2G23760	Downstream	0.825046
AT1G30210	AT3G47295	Downstream	0.823779
AT1G30210	AT5G40060	Downstream	0.823171
AT1G30210	AT3G56940	Downstream	0.822766
AT1G30210	AT4G12800	Downstream	0.822235
AT1G30210	AT5G54530	Downstream	0.821756
AT1G30210	AT1G78460	Downstream	0.82056
AT1G30210	AT1G79420	Downstream	0.820087
AT1G30210	AT4G14540	Downstream	0.820033
AT1G30210	AT5G47390	Downstream	0.816618
AT1G30210	AT4G02770	Downstream	0.815482
AT1G30210	AT2G44920	Downstream	0.814252
AT1G30210	AT4G38580	Downstream	0.813632
AT1G30210	AT5G62170	Downstream	0.813568
AT1G30210	AT4G16780	Downstream	0.812392
AT1G30210	AT5G46910	Downstream	0.811232
AT1G30210	AT3G02830	Downstream	0.811027
AT1G30210	AT1G53230	Downstream	0.80981
AT1G30210	AT1G14685	Downstream	0.80962
AT1G30210	AT3G22121	Downstream	0.809199
AT1G30210	AT3G63540	Downstream	0.809088
AT1G30210	AT1G31330	Downstream	0.809088
AT1G30210	AT5G47900	Downstream	0.808501
AT1G30210	AT4G35930	Downstream	0.807515
AT1G30210	AT1G47610	Downstream	0.807349
AT1G30210	AT1G35420	Downstream	0.807204
AT1G30210	AT3G16520	Downstream	0.805915
AT1G30210	AT4G28720	Downstream	0.805894
AT1G30210	AT5G08070	Downstream	0.805708
AT1G30210	AT1G30320	Downstream	0.805484
AT1G30210	AT5G38420	Downstream	0.80394
AT1G30210	AT1G74940	Downstream	0.803699
AT1G30210	AT4G30190	Downstream	0.803045
AT1G30210	AT1G27080	Downstream	0.800111
AT1G35560	AT5G65630	Downstream	0.906798
AT1G35560	AT3G02550	Downstream	0.90658
AT1G35560	AT5G04770	Downstream	0.90431
AT1G35560	AT1G68840	Downstream	0.902785
AT1G35560	AT1G08930	Downstream	0.896259
AT1G35560	AT5G64260	Downstream	0.891895
AT1G35560	AT4G37390	Downstream	0.890646
AT1G35560	AT3G02580	Downstream	0.886769
AT1G35560	AT5G66770	Downstream	0.88586
AT1G35560	AT5G03760	Downstream	0.885479
AT1G35560	AT3G47620	Downstream	0.885197
AT1G35560	AT1G73870	Downstream	0.883107
AT1G35560	AT4G28640	Downstream	0.882942
AT1G35560	AT3G19380	Downstream	0.882246
AT1G35560	AT1G80130	Downstream	0.881402
AT1G35560	AT2G21520	Downstream	0.879368
AT1G35560	AT5G03040	Downstream	0.878344
AT1G35560	AT4G39770	Downstream	0.877445
AT1G35560	AT4G34050	Downstream	0.875058
AT1G35560	AT5G66330	Downstream	0.87447
AT1G35560	AT2G46330	Downstream	0.873769
AT1G35560	AT3G52180	Downstream	0.873177
AT1G35560	AT5G66820	Downstream	0.873177
AT1G35560	AT3G22380	Downstream	0.873024
AT1G35560	AT1G09390	Downstream	0.872201
AT1G35560	AT3G50080	Downstream	0.871713
AT1G35560	AT3G04670	Downstream	0.871595
AT1G35560	AT4G09890	Downstream	0.871184
AT1G35560	AT4G17670	Downstream	0.870622
AT1G35560	AT5G64660	Downstream	0.868586
AT1G35560	AT1G76185	Downstream	0.868528
AT1G35560	AT3G09710	Downstream	0.867916
AT1G35560	AT1G27040	Downstream	0.866749
AT1G35560	AT1G04240	Downstream	0.864671
AT1G35560	AT1G04310	Downstream	0.863647
AT1G35560	AT2G41250	Downstream	0.863552
AT1G35560	AT4G39350	Downstream	0.863502
AT1G35560	AT5G62570	Downstream	0.863489
AT1G35560	AT5G57000	Downstream	0.86329
AT1G35560	AT4G17340	Downstream	0.862988
AT1G35560	AT2G39950	Downstream	0.861703
AT1G35560	AT4G14680	Downstream	0.861086
AT1G35560	AT5G10550	Downstream	0.860907
AT1G35560	AT3G28917	Downstream	0.860907
AT1G35560	AT5G27030	Downstream	0.860684
AT1G35560	AT5G58620	Downstream	0.859972
AT1G35560	AT4G17460	Downstream	0.85902
AT1G35560	AT1G76180	Downstream	0.85902
AT1G35560	AT4G23490	Downstream	0.858051
AT1G35560	AT1G76890	Downstream	0.858013
AT1G35560	AT3G58990	Downstream	0.857375
AT1G35560	AT3G52840	Downstream	0.857208
AT1G35560	AT2G45470	Downstream	0.857025
AT1G35560	AT3G14100	Downstream	0.85425
AT1G35560	AT3G05120	Downstream	0.85425
AT1G35560	AT1G20460	Downstream	0.85346
AT1G35560	AT3G25730	Downstream	0.853312
AT1G35560	AT4G20940	Downstream	0.852908
AT1G35560	AT3G15510	Downstream	0.852831
AT1G35560	AT2G44940	Downstream	0.852707
AT1G35560	AT1G75800	Downstream	0.851877
AT1G35560	AT2G39870	Downstream	0.85179
AT1G35560	AT1G13260	Downstream	0.851676
AT1G35560	AT4G16780	Downstream	0.8516
AT1G35560	AT5G59220	Downstream	0.850015
AT1G35560	AT5G54530	Downstream	0.848979
AT1G35560	AT1G14685	Downstream	0.84889
AT1G35560	AT5G27320	Downstream	0.847058
AT1G35560	AT4G38470	Downstream	0.846314
AT1G35560	AT5G19140	Downstream	0.845745
AT1G35560	AT4G20170	Downstream	0.845594
AT1G35560	AT1G07090	Downstream	0.845457
AT1G35560	AT5G67290	Downstream	0.84503
AT1G35560	AT5G09870	Downstream	0.843884
AT1G35560	AT4G16600	Downstream	0.843337
AT1G35560	AT3G27350	Downstream	0.843169
AT1G35560	AT3G63280	Downstream	0.842334
AT1G35560	AT1G71720	Downstream	0.841419
AT1G35560	AT5G64740	Downstream	0.839558
AT1G35560	AT2G47180	Downstream	0.837254
AT1G35560	AT1G56430	Downstream	0.837201
AT1G35560	AT2G45680	Downstream	0.835743
AT1G35560	AT1G73830	Downstream	0.835218
AT1G35560	AT1G09350	Downstream	0.834555
AT1G35560	AT4G30240	Downstream	0.832779
AT1G35560	AT1G49780	Downstream	0.83164
AT1G35560	AT1G69270	Downstream	0.830287
AT1G35560	AT3G63010	Downstream	0.828431
AT1G35560	AT4G30190	Downstream	0.827872
AT1G35560	AT4G31550	Downstream	0.826367
AT1G35560	AT4G30780	Downstream	0.826217
AT1G35560	AT5G19780	Downstream	0.826183
AT1G35560	AT3G24550	Downstream	0.825753
AT1G35560	AT4G26690	Downstream	0.824274
AT1G35560	AT1G25440	Downstream	0.822755
AT1G35560	AT5G50900	Downstream	0.822722
AT1G35560	AT5G20110	Downstream	0.822051
AT1G35560	AT5G04020	Downstream	0.82146
AT1G35560	AT3G53420	Downstream	0.820614
AT1G35560	AT5G13700	Downstream	0.820112
AT1G35560	AT4G38580	Downstream	0.819831
AT1G35560	AT5G65420	Downstream	0.818289
AT1G35560	AT5G47560	Downstream	0.816233
AT1G35560	AT2G01570	Downstream	0.815574
AT1G35560	AT2G35970	Downstream	0.814485
AT1G35560	AT5G47370	Downstream	0.814287
AT1G35560	AT1G75680	Downstream	0.813893
AT1G35560	AT1G02660	Downstream	0.813568
AT1G35560	AT1G15740	Downstream	0.813355
AT1G35560	AT5G13300	Downstream	0.812373
AT1G35560	AT2G05790	Downstream	0.812342
AT1G35560	AT1G76160	Downstream	0.81234
AT1G35560	AT2G34340	Downstream	0.81218
AT1G35560	AT1G30320	Downstream	0.812175
AT1G35560	AT1G56220	Downstream	0.811152
AT1G35560	AT5G51910	Downstream	0.810739
AT1G35560	AT5G11790	Downstream	0.810413
AT1G35560	AT1G72600	Downstream	0.809931
AT1G35560	AT1G49600	Downstream	0.809906
AT1G35560	AT3G53950	Downstream	0.809392
AT1G35560	AT4G39800	Downstream	0.809384
AT1G35560	AT3G19130	Downstream	0.807817
AT1G35560	AT5G06390	Downstream	0.80569
AT1G35560	AT1G06170	Downstream	0.805456
AT1G35560	AT4G35060	Downstream	0.804305
AT1G35560	AT1G75060	Downstream	0.803631
AT1G35560	AT1G74940	Downstream	0.803183
AT1G53230	AT1G01320	Downstream	0.963573
AT1G53230	AT2G26580	Downstream	0.94794
AT1G53230	AT5G46110	Downstream	0.941218
AT1G53230	AT4G11900	Downstream	0.938118
AT1G53230	AT1G70760	Downstream	0.921259
AT1G53230	AT1G08380	Downstream	0.915986
AT1G53230	AT2G02070	Downstream	0.914122
AT1G53230	AT3G15840	Downstream	0.912184
AT1G53230	AT5G60970	Downstream	0.910863
AT1G53230	AT2G32690	Downstream	0.909681
AT1G53230	AT1G58807	Downstream	0.906847
AT1G53230	AT5G51550	Downstream	0.90658
AT1G53230	AT3G22380	Downstream	0.90658
AT1G53230	AT5G38430	Downstream	0.906355
AT1G53230	AT4G00180	Downstream	0.906132
AT1G53230	AT1G20020	Downstream	0.905558
AT1G53230	AT3G61470	Downstream	0.905065
AT1G53230	AT2G42220	Downstream	0.904595
AT1G53230	AT4G37925	Downstream	0.903939
AT1G53230	AT2G46820	Downstream	0.90254
AT1G53230	AT2G47400	Downstream	0.902089
AT1G53230	AT4G13500	Downstream	0.900566
AT1G53230	AT3G23440	Downstream	0.900221
AT1G53230	AT1G67740	Downstream	0.900145
AT1G53230	AT1G52230	Downstream	0.899883
AT1G53230	AT2G30570	Downstream	0.899883
AT1G53230	AT1G15260	Downstream	0.899273
AT1G53230	AT3G21055	Downstream	0.899273
AT1G53230	AT2G46870	Downstream	0.899273
AT1G53230	AT1G55670	Downstream	0.899273
AT1G53230	AT1G59124	Downstream	0.896521
AT1G53230	AT1G11700	Downstream	0.888235
AT1G53230	AT1G13260	Downstream	0.888003
AT1G53230	AT1G04800	Downstream	0.887415
AT1G53230	AT3G16250	Downstream	0.88739
AT1G53230	AT2G40480	Downstream	0.88667
AT1G53230	AT1G59218	Downstream	0.885816
AT1G53230	AT1G58848	Downstream	0.885386
AT1G53230	AT1G30690	Downstream	0.885366
AT1G53230	AT1G53700	Downstream	0.884924
AT1G53230	AT3G11090	Downstream	0.884798
AT1G53230	AT2G45680	Downstream	0.883714
AT1G53230	AT1G08465	Downstream	0.88323
AT1G53230	AT4G24930	Downstream	0.883194
AT1G53230	AT5G08070	Downstream	0.882317
AT1G53230	AT2G20570	Downstream	0.881862
AT1G53230	AT3G05370	Downstream	0.880618
AT1G53230	AT1G32060	Downstream	0.880485
AT1G53230	AT3G11410	Downstream	0.880342
AT1G53230	AT3G04670	Downstream	0.876596
AT1G53230	AT1G09390	Downstream	0.874795
AT1G53230	AT3G14420	Downstream	0.873921
AT1G53230	AT4G25990	Downstream	0.87386
AT1G53230	AT5G40060	Downstream	0.873206
AT1G53230	AT4G22200	Downstream	0.873097
AT1G53230	AT4G28750	Downstream	0.873069
AT1G53230	AT5G38410	Downstream	0.872322
AT1G53230	AT1G27480	Downstream	0.871937
AT1G53230	AT1G66980	Downstream	0.871101
AT1G53230	AT4G39350	Downstream	0.870891
AT1G53230	AT5G45680	Downstream	0.87039
AT1G53230	AT4G14680	Downstream	0.869429
AT1G53230	AT3G24140	Downstream	0.869147
AT1G53230	AT1G63360	Downstream	0.868294
AT1G53230	AT5G02940	Downstream	0.868239
AT1G53230	AT1G35420	Downstream	0.868137
AT1G53230	AT2G41250	Downstream	0.868011
AT1G53230	AT1G14685	Downstream	0.867779
AT1G53230	AT3G02810	Downstream	0.867744
AT1G53230	AT5G48190	Downstream	0.867257
AT1G53230	AT1G68840	Downstream	0.866908
AT1G53230	AT1G32470	Downstream	0.865825
AT1G53230	AT3G55130	Downstream	0.865732
AT1G53230	AT5G44670	Downstream	0.865039
AT1G53230	AT1G66940	Downstream	0.864874
AT1G53230	AT4G32980	Downstream	0.864702
AT1G53230	AT3G57990	Downstream	0.864556
AT1G53230	AT2G45670	Downstream	0.864501
AT1G53230	AT4G24660	Downstream	0.863308
AT1G53230	AT5G47560	Downstream	0.863065
AT1G53230	AT4G12970	Downstream	0.860833
AT1G53230	AT5G05690	Downstream	0.860758
AT1G53230	AT1G53233	Downstream	0.860477
AT1G53230	AT3G02550	Downstream	0.86041
AT1G53230	AT1G17220	Downstream	0.85998
AT1G53230	AT5G64660	Downstream	0.859463
AT1G53230	AT1G68590	Downstream	0.859148
AT1G53230	AT4G17670	Downstream	0.858658
AT1G53230	AT1G47610	Downstream	0.857864
AT1G53230	AT5G43470	Downstream	0.857862
AT1G53230	AT3G56940	Downstream	0.857835
AT1G53230	AT5G38420	Downstream	0.857564
AT1G53230	AT3G14440	Downstream	0.857441
AT1G53230	AT5G49360	Downstream	0.857174
AT1G53230	AT2G05760	Downstream	0.856413
AT1G53230	AT3G01310	Downstream	0.855176
AT1G53230	AT5G11060	Downstream	0.854446
AT1G53230	AT3G57600	Downstream	0.854433
AT1G53230	AT1G20340	Downstream	0.854328
AT1G53230	AT5G20700	Downstream	0.854235
AT1G53230	AT5G59220	Downstream	0.85377
AT1G53230	AT5G27320	Downstream	0.851595
AT1G53230	AT4G02770	Downstream	0.851219
AT1G53230	AT3G46780	Downstream	0.851035
AT1G53230	AT4G16600	Downstream	0.850609
AT1G53230	AT4G03280	Downstream	0.850571
AT1G53230	AT4G32480	Downstream	0.848517
AT1G53230	AT2G22990	Downstream	0.846623
AT1G53230	AT5G26000	Downstream	0.846533
AT1G53230	AT5G04770	Downstream	0.845215
AT1G53230	AT3G63280	Downstream	0.844693
AT1G53230	AT1G73870	Downstream	0.844401
AT1G53230	AT5G47060	Downstream	0.844044
AT1G53230	AT5G21482	Downstream	0.8428
AT1G53230	AT3G63140	Downstream	0.842275
AT1G53230	AT5G10550	Downstream	0.842108
AT1G53230	AT2G34860	Downstream	0.841751
AT1G53230	AT5G09660	Downstream	0.840528
AT1G53230	AT2G44920	Downstream	0.840132
AT1G53230	AT5G57180	Downstream	0.83905
AT1G53230	AT3G22121	Downstream	0.838692
AT1G53230	AT2G01570	Downstream	0.836666
AT1G53230	AT1G76100	Downstream	0.836643
AT1G53230	AT3G45050	Downstream	0.835902
AT1G53230	AT1G42550	Downstream	0.835062
AT1G53230	AT1G64680	Downstream	0.834228
AT1G53230	AT4G05180	Downstream	0.831509
AT1G53230	AT5G27300	Downstream	0.829342
AT1G53230	AT4G34610	Downstream	0.828274
AT1G53230	AT5G66570	Downstream	0.828094
AT1G53230	AT1G42970	Downstream	0.828094
AT1G53230	AT4G26520	Downstream	0.827893
AT1G53230	AT5G09870	Downstream	0.827075
AT1G53230	AT5G04140	Downstream	0.826962
AT1G53230	AT1G78460	Downstream	0.826917
AT1G53230	AT3G26180	Downstream	0.825365
AT1G53230	AT5G46690	Downstream	0.824871
AT1G53230	AT5G47380	Downstream	0.824644
AT1G53230	AT4G38580	Downstream	0.824102
AT1G53230	AT3G58850	Downstream	0.823928
AT1G53230	AT3G50270	Downstream	0.823864
AT1G53230	AT2G31390	Downstream	0.822752
AT1G53230	AT2G26500	Downstream	0.822644
AT1G53230	AT1G25440	Downstream	0.821527
AT1G53230	AT1G79040	Downstream	0.821422
AT1G53230	AT5G13730	Downstream	0.821066
AT1G53230	AT3G28070	Downstream	0.820971
AT1G53230	AT4G04640	Downstream	0.820031
AT1G53230	AT2G41940	Downstream	0.819925
AT1G53230	AT5G62170	Downstream	0.818492
AT1G53230	AT2G39870	Downstream	0.817332
AT1G53230	AT4G32295	Downstream	0.817168
AT1G53230	AT4G10340	Downstream	0.817159
AT1G53230	AT4G27600	Downstream	0.816886
AT1G53230	AT1G79420	Downstream	0.816874
AT1G53230	AT1G29930	Downstream	0.816396
AT1G53230	AT1G75800	Downstream	0.815914
AT1G53230	AT2G03550	Downstream	0.815368
AT1G53230	AT3G61700	Downstream	0.815277
AT1G53230	AT1G18730	Downstream	0.815178
AT1G53230	AT1G02205	Downstream	0.814005
AT1G53230	AT3G53420	Downstream	0.812792
AT1G53230	AT2G46830	Downstream	0.812626
AT1G53230	AT4G38970	Downstream	0.812137
AT1G53230	AT5G66770	Downstream	0.811657
AT1G53230	AT5G64260	Downstream	0.811607
AT1G53230	AT3G47295	Downstream	0.811366
AT1G53230	AT4G21445	Downstream	0.811176
AT1G53230	AT1G01630	Downstream	0.811071
AT1G53230	AT5G36700	Downstream	0.810829
AT1G53230	AT5G36790	Downstream	0.810829
AT1G53230	AT3G02830	Downstream	0.810432
AT1G53230	AT2G38330	Downstream	0.810068
AT1G53230	AT3G55800	Downstream	0.809533
AT1G53230	AT3G23750	Downstream	0.809523
AT1G53230	AT1G21500	Downstream	0.809499
AT1G53230	AT2G06520	Downstream	0.809088
AT1G53230	AT2G20260	Downstream	0.809088
AT1G53230	AT1G30210	Downstream	0.808663
AT1G53230	AT5G64740	Downstream	0.808512
AT1G53230	AT2G43560	Downstream	0.807929
AT1G53230	AT3G05220	Downstream	0.807881
AT1G53230	AT4G09010	Downstream	0.807867
AT1G53230	AT2G44670	Downstream	0.80758
AT1G53230	AT5G01530	Downstream	0.807317
AT1G53230	AT3G53720	Downstream	0.806579
AT1G53230	AT1G32080	Downstream	0.806462
AT1G53230	AT4G30240	Downstream	0.805963
AT1G53230	AT5G28500	Downstream	0.805748
AT1G53230	AT5G01820	Downstream	0.805456
AT1G53230	AT1G64355	Downstream	0.805317
AT1G53230	AT1G16510	Downstream	0.805216
AT1G53230	AT2G31070	Downstream	0.805141
AT1G53230	AT1G01950	Downstream	0.805133
AT1G53230	AT1G33260	Downstream	0.805092
AT1G53230	AT4G36180	Downstream	0.80457
AT1G53230	AT4G14540	Downstream	0.803651
AT1G53230	AT5G54630	Downstream	0.803189
AT1G53230	AT4G10060	Downstream	0.803104
AT1G53230	AT3G01480	Downstream	0.803041
AT1G53230	AT4G21210	Downstream	0.802913
AT1G53230	AT3G25730	Downstream	0.802864
AT1G53230	AT2G05620	Downstream	0.801522
AT1G53230	AT2G28605	Downstream	0.801017
AT1G53230	AT1G74940	Downstream	0.800629
AT1G53230	AT4G36780	Downstream	0.800608
AT1G53230	AT4G22570	Downstream	0.800232
AT1G68800	AT4G39350	Downstream	0.895112
AT1G68800	AT1G14685	Downstream	0.814673
AT1G69690	AT5G23280	Downstream	0.943289
AT1G69690	AT3G47620	Downstream	0.919925
AT1G69690	AT3G53950	Downstream	0.911235
AT1G69690	AT4G17340	Downstream	0.911078
AT1G69690	AT5G21940	Downstream	0.909489
AT1G69690	AT5G54530	Downstream	0.906966
AT1G69690	AT4G37390	Downstream	0.906845
AT1G69690	AT2G39870	Downstream	0.905148
AT1G69690	AT1G27040	Downstream	0.896706
AT1G69690	AT3G15500	Downstream	0.895042
AT1G69690	AT4G39350	Downstream	0.894752
AT1G69690	AT5G64260	Downstream	0.893365
AT1G69690	AT4G35780	Downstream	0.891269
AT1G69690	AT2G21520	Downstream	0.891232
AT1G69690	AT4G21970	Downstream	0.890806
AT1G69690	AT1G76890	Downstream	0.890509
AT1G69690	AT5G49360	Downstream	0.889333
AT1G69690	AT4G39800	Downstream	0.888801
AT1G69690	AT3G04670	Downstream	0.886748
AT1G69690	AT3G63280	Downstream	0.885103
AT1G69690	AT2G45470	Downstream	0.884665
AT1G69690	AT1G14685	Downstream	0.884521
AT1G69690	AT4G32480	Downstream	0.88155
AT1G69690	AT2G05160	Downstream	0.879556
AT1G69690	AT5G03760	Downstream	0.879276
AT1G69690	AT1G73870	Downstream	0.879087
AT1G69690	AT4G09890	Downstream	0.878639
AT1G69690	AT3G15510	Downstream	0.878626
AT1G69690	AT3G22104	Downstream	0.877233
AT1G69690	AT1G69270	Downstream	0.876391
AT1G69690	AT5G51550	Downstream	0.876023
AT1G69690	AT1G01950	Downstream	0.875261
AT1G69690	AT3G02810	Downstream	0.874651
AT1G69690	AT1G09390	Downstream	0.873588
AT1G69690	AT1G52890	Downstream	0.873085
AT1G69690	AT5G65630	Downstream	0.872843
AT1G69690	AT4G28640	Downstream	0.872485
AT1G69690	AT5G10550	Downstream	0.872389
AT1G69690	AT1G47520	Downstream	0.871344
AT1G69690	AT5G48190	Downstream	0.870639
AT1G69690	AT1G01320	Downstream	0.870555
AT1G69690	AT1G53840	Downstream	0.870304
AT1G69690	AT3G13650	Downstream	0.870304
AT1G69690	AT3G08530	Downstream	0.868943
AT1G69690	AT2G39950	Downstream	0.868663
AT1G69690	AT1G16510	Downstream	0.868246
AT1G69690	AT5G66770	Downstream	0.868011
AT1G69690	AT3G27350	Downstream	0.866887
AT1G69690	AT4G39770	Downstream	0.86609
AT1G69690	AT5G02220	Downstream	0.864716
AT1G69690	AT2G41250	Downstream	0.863552
AT1G69690	AT3G11660	Downstream	0.862326
AT1G69690	AT5G11230	Downstream	0.861656
AT1G69690	AT5G22740	Downstream	0.857441
AT1G69690	AT2G37640	Downstream	0.85735
AT1G69690	AT1G15740	Downstream	0.856996
AT1G69690	AT1G73830	Downstream	0.856844
AT1G69690	AT3G02550	Downstream	0.856672
AT1G69690	AT5G19140	Downstream	0.856545
AT1G69690	AT1G75640	Downstream	0.856398
AT1G69690	AT3G50530	Downstream	0.855799
AT1G69690	AT4G17670	Downstream	0.855098
AT1G69690	AT1G08930	Downstream	0.854498
AT1G69690	AT3G50080	Downstream	0.85425
AT1G69690	AT5G47390	Downstream	0.85425
AT1G69690	AT4G34050	Downstream	0.85425
AT1G69690	AT2G23460	Downstream	0.854249
AT1G69690	AT1G68840	Downstream	0.854249
AT1G69690	AT1G76180	Downstream	0.854235
AT1G69690	AT3G22380	Downstream	0.85417
AT1G69690	AT1G80130	Downstream	0.852794
AT1G69690	AT3G01510	Downstream	0.852326
AT1G69690	AT3G19380	Downstream	0.852326
AT1G69690	AT5G59220	Downstream	0.851595
AT1G69690	AT4G01070	Downstream	0.85154
AT1G69690	AT4G30780	Downstream	0.85154
AT1G69690	AT5G64660	Downstream	0.851464
AT1G69690	AT5G03040	Downstream	0.851141
AT1G69690	AT5G21482	Downstream	0.850886
AT1G69690	AT1G80610	Downstream	0.850574
AT1G69690	AT1G02660	Downstream	0.850509
AT1G69690	AT3G52840	Downstream	0.850339
AT1G69690	AT1G01630	Downstream	0.850193
AT1G69690	AT4G20940	Downstream	0.849735
AT1G69690	AT1G69160	Downstream	0.849639
AT1G69690	AT1G74940	Downstream	0.849583
AT1G69690	AT4G23490	Downstream	0.849498
AT1G69690	AT1G15800	Downstream	0.849498
AT1G69690	AT4G22570	Downstream	0.84914
AT1G69690	AT4G20170	Downstream	0.847972
AT1G69690	AT2G05760	Downstream	0.847504
AT1G69690	AT5G04770	Downstream	0.847448
AT1G69690	AT3G09710	Downstream	0.847058
AT1G69690	AT1G72430	Downstream	0.84647
AT1G69690	AT3G05120	Downstream	0.845231
AT1G69690	AT1G49600	Downstream	0.845231
AT1G69690	AT5G51910	Downstream	0.845231
AT1G69690	AT4G31550	Downstream	0.845231
AT1G69690	AT5G27320	Downstream	0.84503
AT1G69690	AT5G67350	Downstream	0.844992
AT1G69690	AT5G09870	Downstream	0.843884
AT1G69690	AT5G61570	Downstream	0.843784
AT1G69690	AT2G45430	Downstream	0.843399
AT1G69690	AT2G39010	Downstream	0.842605
AT1G69690	AT1G04240	Downstream	0.84057
AT1G69690	AT3G13750	Downstream	0.840347
AT1G69690	AT1G53700	Downstream	0.839582
AT1G69690	AT2G25520	Downstream	0.83689
AT1G69690	AT4G20070	Downstream	0.836172
AT1G69690	AT1G04310	Downstream	0.836107
AT1G69690	AT1G02640	Downstream	0.835431
AT1G69690	AT1G65590	Downstream	0.835256
AT1G69690	AT1G80530	Downstream	0.835255
AT1G69690	AT3G57880	Downstream	0.834717
AT1G69690	AT5G44680	Downstream	0.834706
AT1G69690	AT3G57040	Downstream	0.834485
AT1G69690	AT3G44610	Downstream	0.832639
AT1G69690	AT3G12600	Downstream	0.832527
AT1G69690	AT2G17040	Downstream	0.831882
AT1G69690	AT2G41310	Downstream	0.83125
AT1G69690	AT1G13260	Downstream	0.831188
AT1G69690	AT4G39010	Downstream	0.830179
AT1G69690	AT1G21050	Downstream	0.829695
AT1G69690	AT2G38070	Downstream	0.829191
AT1G69690	AT4G26140	Downstream	0.827362
AT1G69690	AT1G56110	Downstream	0.825541
AT1G69690	AT1G75060	Downstream	0.8231
AT1G69690	AT1G25440	Downstream	0.822582
AT1G69690	AT2G40610	Downstream	0.822368
AT1G69690	AT2G45680	Downstream	0.821446
AT1G69690	AT5G47370	Downstream	0.82106
AT1G69690	AT5G55580	Downstream	0.819732
AT1G69690	AT5G62170	Downstream	0.819535
AT1G69690	AT1G27100	Downstream	0.819251
AT1G69690	AT1G75450	Downstream	0.818897
AT1G69690	AT1G18400	Downstream	0.818374
AT1G69690	AT5G25620	Downstream	0.817807
AT1G69690	AT5G16500	Downstream	0.817615
AT1G69690	AT1G10130	Downstream	0.81725
AT1G69690	AT5G64740	Downstream	0.817128
AT1G69690	AT5G65420	Downstream	0.817098
AT1G69690	AT4G38470	Downstream	0.817092
AT1G69690	AT1G79110	Downstream	0.816462
AT1G69690	AT3G63200	Downstream	0.816289
AT1G69690	AT1G76160	Downstream	0.815964
AT1G69690	AT4G28720	Downstream	0.815869
AT1G69690	AT1G52290	Downstream	0.815784
AT1G69690	AT4G38580	Downstream	0.8154
AT1G69690	AT4G14680	Downstream	0.814584
AT1G69690	AT4G36540	Downstream	0.814345
AT1G69690	AT4G36180	Downstream	0.814308
AT1G69690	AT5G43270	Downstream	0.813584
AT1G69690	AT2G26250	Downstream	0.813342
AT1G69690	AT1G02610	Downstream	0.812868
AT1G69690	AT4G35060	Downstream	0.812763
AT1G69690	AT2G28780	Downstream	0.812381
AT1G69690	AT4G17800	Downstream	0.812311
AT1G69690	AT3G52720	Downstream	0.81231
AT1G69690	AT1G06170	Downstream	0.812188
AT1G69690	AT5G10510	Downstream	0.812062
AT1G69690	AT3G14850	Downstream	0.811833
AT1G69690	AT5G50900	Downstream	0.811553
AT1G69690	AT4G30240	Downstream	0.810988
AT1G69690	AT2G42900	Downstream	0.810421
AT1G69690	AT1G77390	Downstream	0.809727
AT1G69690	AT2G42150	Downstream	0.808434
AT1G69690	AT3G20640	Downstream	0.808133
AT1G69690	AT2G30520	Downstream	0.807168
AT1G69690	AT1G29980	Downstream	0.806699
AT1G69690	AT4G38730	Downstream	0.806576
AT1G69690	AT3G58850	Downstream	0.806398
AT1G69690	AT3G56620	Downstream	0.80573
AT1G69690	AT5G06390	Downstream	0.805456
AT1G69690	AT3G63180	Downstream	0.805343
AT1G69690	AT3G50340	Downstream	0.805237
AT1G69690	AT3G16690	Downstream	0.804799
AT1G69690	AT1G27390	Downstream	0.804476
AT1G69690	AT2G30590	Downstream	0.803673
AT1G69690	AT5G06470	Downstream	0.803619
AT1G69690	AT2G05790	Downstream	0.802569
AT1G69690	AT5G25190	Downstream	0.801351
AT1G69690	AT3G19130	Downstream	0.800751
AT1G69690	AT2G47260	Downstream	0.80003
AT1G72010	AT2G45680	Downstream	0.91297
AT1G72010	AT1G01950	Downstream	0.897121
AT1G72010	AT1G53700	Downstream	0.895416
AT1G72010	AT5G51550	Downstream	0.892825
AT1G72010	AT3G04670	Downstream	0.891469
AT1G72010	AT1G18400	Downstream	0.884261
AT1G72010	AT1G73830	Downstream	0.879147
AT1G72010	AT3G08530	Downstream	0.876539
AT1G72010	AT5G19140	Downstream	0.876165
AT1G72010	AT4G01070	Downstream	0.876123
AT1G72010	AT3G63280	Downstream	0.875193
AT1G72010	AT4G28640	Downstream	0.874609
AT1G72010	AT2G41250	Downstream	0.874354
AT1G72010	AT1G68840	Downstream	0.873085
AT1G72010	AT1G27040	Downstream	0.872323
AT1G72010	AT4G39350	Downstream	0.8722
AT1G72010	AT2G39950	Downstream	0.871767
AT1G72010	AT5G22740	Downstream	0.871595
AT1G72010	AT5G02220	Downstream	0.871294
AT1G72010	AT1G14685	Downstream	0.870923
AT1G72010	AT5G48190	Downstream	0.870177
AT1G72010	AT3G02810	Downstream	0.868431
AT1G72010	AT3G47620	Downstream	0.868347
AT1G72010	AT5G27320	Downstream	0.864938
AT1G72010	AT1G09390	Downstream	0.863552
AT1G72010	AT3G27350	Downstream	0.8634
AT1G72010	AT1G69270	Downstream	0.863065
AT1G72010	AT5G21482	Downstream	0.859875
AT1G72010	AT5G04770	Downstream	0.858021
AT1G72010	AT3G01510	Downstream	0.856909
AT1G72010	AT2G45470	Downstream	0.856581
AT1G72010	AT2G05760	Downstream	0.856413
AT1G72010	AT5G64740	Downstream	0.856354
AT1G72010	AT1G73870	Downstream	0.85581
AT1G72010	AT5G64660	Downstream	0.855679
AT1G72010	AT5G66770	Downstream	0.855679
AT1G72010	AT5G54530	Downstream	0.855448
AT1G72010	AT4G23490	Downstream	0.855256
AT1G72010	AT3G57040	Downstream	0.855055
AT1G72010	AT2G41310	Downstream	0.854916
AT1G72010	AT1G53840	Downstream	0.85425
AT1G72010	AT4G32480	Downstream	0.85425
AT1G72010	AT4G20170	Downstream	0.853045
AT1G72010	AT4G34050	Downstream	0.85265
AT1G72010	AT5G47390	Downstream	0.850886
AT1G72010	AT2G34340	Downstream	0.85043
AT1G72010	AT3G04070	Downstream	0.848968
AT1G72010	AT1G04990	Downstream	0.847591
AT1G72010	AT5G20700	Downstream	0.846831
AT1G72010	AT1G72430	Downstream	0.845761
AT1G72010	AT5G09870	Downstream	0.843884
AT1G72010	AT1G74940	Downstream	0.840583
AT1G72010	AT4G39770	Downstream	0.83813
AT1G72010	AT5G62470	Downstream	0.837324
AT1G72010	AT4G38580	Downstream	0.835939
AT1G72010	AT1G13260	Downstream	0.83582
AT1G72010	AT2G01570	Downstream	0.835632
AT1G72010	AT4G20070	Downstream	0.835123
AT1G72010	AT2G36390	Downstream	0.834484
AT1G72010	AT5G03640	Downstream	0.832894
AT1G72010	AT1G80530	Downstream	0.832592
AT1G72010	AT5G53290	Downstream	0.830849
AT1G72010	AT5G67350	Downstream	0.830813
AT1G72010	AT5G44670	Downstream	0.825452
AT1G72010	AT3G21240	Downstream	0.822207
AT1G72010	AT3G44990	Downstream	0.82193
AT1G72010	AT3G56620	Downstream	0.820845
AT1G72010	AT5G50900	Downstream	0.820559
AT1G72010	AT1G33240	Downstream	0.820365
AT1G72010	AT3G20640	Downstream	0.818617
AT1G72010	AT4G10040	Downstream	0.817805
AT1G72010	AT2G40900	Downstream	0.815836
AT1G72010	AT4G26140	Downstream	0.815281
AT1G72010	AT1G15800	Downstream	0.813138
AT1G72010	AT1G13110	Downstream	0.812712
AT1G72010	AT2G17040	Downstream	0.81209
AT1G72010	AT3G58850	Downstream	0.811469
AT1G72010	AT1G10130	Downstream	0.809875
AT1G72010	AT5G58620	Downstream	0.809309
AT1G72010	AT4G36180	Downstream	0.809039
AT1G72010	AT3G05220	Downstream	0.808871
AT1G72010	AT1G49780	Downstream	0.808053
AT1G72010	AT3G45040	Downstream	0.80316
AT1G72010	AT5G18930	Downstream	0.802672
AT1G72010	AT4G38470	Downstream	0.801381
AT1G72010	AT4G39010	Downstream	0.80129
AT2G31070	AT5G46690	Downstream	0.915986
AT2G31070	AT2G20570	Downstream	0.915986
AT2G31070	AT4G11900	Downstream	0.915986
AT2G31070	AT4G16860	Downstream	0.915986
AT2G31070	AT1G08465	Downstream	0.915986
AT2G31070	AT4G02420	Downstream	0.915986
AT2G31070	AT4G24660	Downstream	0.915986
AT2G31070	AT5G11060	Downstream	0.915986
AT2G31070	AT4G32980	Downstream	0.915986
AT2G31070	AT2G26580	Downstream	0.915986
AT2G31070	AT4G24120	Downstream	0.915986
AT2G31070	AT3G15840	Downstream	0.915986
AT2G31070	AT2G03550	Downstream	0.915986
AT2G31070	AT1G66980	Downstream	0.915986
AT2G31070	AT5G07240	Downstream	0.915986
AT2G31070	AT5G64770	Downstream	0.915986
AT2G31070	AT3G46670	Downstream	0.905824
AT2G31070	AT5G60970	Downstream	0.905824
AT2G31070	AT1G49750	Downstream	0.904595
AT2G31070	AT1G63360	Downstream	0.904595
AT2G31070	AT4G13410	Downstream	0.904595
AT2G31070	AT5G43470	Downstream	0.904595
AT2G31070	AT5G02940	Downstream	0.904595
AT2G31070	AT1G18810	Downstream	0.904595
AT2G31070	AT5G28030	Downstream	0.903939
AT2G31070	AT1G19670	Downstream	0.903939
AT2G31070	AT5G65730	Downstream	0.903939
AT2G31070	AT4G37980	Downstream	0.903939
AT2G31070	AT3G45140	Downstream	0.903939
AT2G31070	AT1G72610	Downstream	0.903939
AT2G31070	AT3G01500	Downstream	0.903939
AT2G31070	AT4G08870	Downstream	0.903939
AT2G31070	AT3G28220	Downstream	0.903939
AT2G31070	AT4G28780	Downstream	0.903939
AT2G31070	AT2G38540	Downstream	0.903939
AT2G31070	AT4G22200	Downstream	0.903939
AT2G31070	AT3G14210	Downstream	0.903939
AT2G31070	AT1G69730	Downstream	0.903939
AT2G31070	AT2G45430	Downstream	0.903939
AT2G31070	AT5G21430	Downstream	0.903939
AT2G31070	AT2G28580	Downstream	0.903158
AT2G31070	AT4G22753	Downstream	0.903158
AT2G31070	AT3G50270	Downstream	0.900145
AT2G31070	AT5G40380	Downstream	0.899883
AT2G31070	AT1G60260	Downstream	0.899883
AT2G31070	AT1G05280	Downstream	0.899883
AT2G31070	AT3G24140	Downstream	0.899273
AT2G31070	AT5G25040	Downstream	0.899273
AT2G31070	AT1G66970	Downstream	0.899273
AT2G31070	AT1G51805	Downstream	0.899273
AT2G31070	AT3G62410	Downstream	0.899273
AT2G31070	AT2G29360	Downstream	0.899273
AT2G31070	AT2G36630	Downstream	0.899273
AT2G31070	AT5G50160	Downstream	0.89001
AT2G31070	AT1G52000	Downstream	0.879768
AT2G31070	AT5G25980	Downstream	0.879768
AT2G31070	AT1G76080	Downstream	0.879768
AT2G31070	AT1G59124	Downstream	0.879768
AT2G31070	AT4G16990	Downstream	0.879768
AT2G31070	AT1G67865	Downstream	0.879768
AT2G31070	AT1G76500	Downstream	0.879768
AT2G31070	AT4G13810	Downstream	0.878192
AT2G31070	AT2G41940	Downstream	0.874039
AT2G31070	AT1G23130	Downstream	0.863303
AT2G31070	AT1G13590	Downstream	0.863303
AT2G31070	AT3G62750	Downstream	0.862446
AT2G31070	AT4G13500	Downstream	0.862446
AT2G31070	AT2G46870	Downstream	0.862446
AT2G31070	AT5G24155	Downstream	0.861971
AT2G31070	AT1G70820	Downstream	0.861971
AT2G31070	AT4G26530	Downstream	0.861971
AT2G31070	AT1G52400	Downstream	0.861971
AT2G31070	AT3G26180	Downstream	0.860472
AT2G31070	AT1G29720	Downstream	0.859569
AT2G31070	AT1G33930	Downstream	0.854201
AT2G31070	AT3G26740	Downstream	0.853358
AT2G31070	AT3G23470	Downstream	0.853159
AT2G31070	AT2G39850	Downstream	0.852671
AT2G31070	AT5G09660	Downstream	0.846589
AT2G31070	AT3G54890	Downstream	0.839866
AT2G31070	AT1G15260	Downstream	0.83073
AT2G31070	AT1G21500	Downstream	0.83073
AT2G31070	AT3G50820	Downstream	0.829867
AT2G31070	AT4G18390	Downstream	0.828094
AT2G31070	AT3G55130	Downstream	0.828094
AT2G31070	AT5G36790	Downstream	0.828094
AT2G31070	AT4G12800	Downstream	0.828094
AT2G31070	AT5G20935	Downstream	0.828094
AT2G31070	AT3G20590	Downstream	0.828022
AT2G31070	AT1G57770	Downstream	0.825599
AT2G31070	AT3G52310	Downstream	0.825599
AT2G31070	AT4G18220	Downstream	0.824192
AT2G31070	AT3G15360	Downstream	0.824192
AT2G31070	AT4G13493	Downstream	0.824192
AT2G31070	AT1G03130	Downstream	0.824192
AT2G31070	AT4G09010	Downstream	0.822928
AT2G31070	AT2G29170	Downstream	0.816171
AT2G31070	AT5G43740	Downstream	0.812888
AT2G31070	AT1G01320	Downstream	0.812888
AT2G31070	AT3G55110	Downstream	0.809097
AT2G31070	AT1G12160	Downstream	0.809088
AT2G31070	AT4G28750	Downstream	0.809088
AT2G31070	AT4G21210	Downstream	0.809088
AT2G31070	AT5G45820	Downstream	0.809044
AT2G31070	AT3G17070	Downstream	0.807688
AT2G31070	AT1G62630	Downstream	0.807317
AT2G31070	AT3G24240	Downstream	0.806078
AT2G31070	AT1G24148	Downstream	0.805501
AT2G31070	AT1G61190	Downstream	0.803104
AT2G31070	AT1G52230	Downstream	0.803104
AT2G31070	AT5G35170	Downstream	0.803104
AT2G45680	AT4G37390	Downstream	0.916094
AT2G45680	AT2G45685	Downstream	0.911389
AT2G45680	AT5G62570	Downstream	0.906989
AT2G45680	AT2G39950	Downstream	0.898169
AT2G45680	AT4G30190	Downstream	0.895137
AT2G45680	AT1G02670	Downstream	0.893141
AT2G45680	AT4G28640	Downstream	0.891232
AT2G45680	AT5G03760	Downstream	0.890096
AT2G45680	AT5G03190	Downstream	0.88759
AT2G45680	AT4G39350	Downstream	0.886699
AT2G45680	AT5G65630	Downstream	0.885859
AT2G45680	AT2G45680	Downstream	0.882873
AT2G45680	AT3G02550	Downstream	0.88184
AT2G45680	AT3G04670	Downstream	0.88115
AT2G45680	AT2G32930	Downstream	0.880852
AT2G45680	AT5G66770	Downstream	0.878671
AT2G45680	AT1G08930	Downstream	0.875509
AT2G45680	AT5G10550	Downstream	0.875261
AT2G45680	AT5G20700	Downstream	0.875193
AT2G45680	AT5G51550	Downstream	0.875193
AT2G45680	AT3G09710	Downstream	0.875193
AT2G45680	AT5G64660	Downstream	0.875086
AT2G45680	AT1G13260	Downstream	0.874473
AT2G45680	AT1G52890	Downstream	0.873704
AT2G45680	AT4G34050	Downstream	0.871376
AT2G45680	AT3G24550	Downstream	0.871341
AT2G45680	AT4G32480	Downstream	0.870943
AT2G45680	AT3G47620	Downstream	0.870717
AT2G45680	AT1G27040	Downstream	0.870479
AT2G45680	AT5G02220	Downstream	0.868837
AT2G45680	AT2G21520	Downstream	0.866968
AT2G45680	AT1G69270	Downstream	0.865354
AT2G45680	AT1G02660	Downstream	0.864075
AT2G45680	AT5G27320	Downstream	0.862595
AT2G45680	AT3G50080	Downstream	0.862491
AT2G45680	AT1G06170	Downstream	0.861638
AT2G45680	AT3G54050	Downstream	0.861596
AT2G45680	AT4G20070	Downstream	0.861549
AT2G45680	AT4G20170	Downstream	0.860907
AT2G45680	AT1G80130	Downstream	0.860004
AT2G45680	AT4G09890	Downstream	0.85902
AT2G45680	AT1G30690	Downstream	0.858997
AT2G45680	AT1G79110	Downstream	0.857032
AT2G45680	AT3G15500	Downstream	0.856398
AT2G45680	AT4G17670	Downstream	0.856032
AT2G45680	AT5G22740	Downstream	0.855814
AT2G45680	AT5G21482	Downstream	0.85425
AT2G45680	AT1G68840	Downstream	0.854204
AT2G45680	AT3G22380	Downstream	0.85417
AT2G45680	AT1G52880	Downstream	0.853653
AT2G45680	AT5G03040	Downstream	0.853475
AT2G45680	AT4G23490	Downstream	0.852655
AT2G45680	AT5G64740	Downstream	0.852437
AT2G45680	AT4G39800	Downstream	0.852418
AT2G45680	AT4G30780	Downstream	0.852384
AT2G45680	AT5G49360	Downstream	0.852163
AT2G45680	AT4G20940	Downstream	0.851439
AT2G45680	AT3G08670	Downstream	0.851221
AT2G45680	AT4G31550	Downstream	0.850609
AT2G45680	AT5G59220	Downstream	0.850305
AT2G45680	AT3G25870	Downstream	0.850305
AT2G45680	AT2G39870	Downstream	0.84918
AT2G45680	AT5G19140	Downstream	0.84917
AT2G45680	AT5G04020	Downstream	0.848036
AT2G45680	AT4G38470	Downstream	0.847436
AT2G45680	AT1G73870	Downstream	0.846831
AT2G45680	AT5G01520	Downstream	0.845761
AT2G45680	AT3G15510	Downstream	0.845761
AT2G45680	AT5G58620	Downstream	0.845761
AT2G45680	AT3G54000	Downstream	0.845761
AT2G45680	AT5G04770	Downstream	0.845745
AT2G45680	AT1G76890	Downstream	0.845745
AT2G45680	AT5G19780	Downstream	0.845264
AT2G45680	AT1G08920	Downstream	0.845231
AT2G45680	AT5G21940	Downstream	0.844535
AT2G45680	AT5G09870	Downstream	0.843884
AT2G45680	AT2G33280	Downstream	0.843544
AT2G45680	AT5G03720	Downstream	0.842108
AT2G45680	AT5G53110	Downstream	0.841302
AT2G45680	AT1G72430	Downstream	0.840782
AT2G45680	AT3G12600	Downstream	0.840555
AT2G45680	AT3G19380	Downstream	0.840034
AT2G45680	AT4G26690	Downstream	0.839549
AT2G45680	AT5G06390	Downstream	0.838879
AT2G45680	AT2G45470	Downstream	0.837812
AT2G45680	AT3G27210	Downstream	0.837354
AT2G45680	AT4G38580	Downstream	0.835939
AT2G45680	AT3G57040	Downstream	0.83529
AT2G45680	AT5G47370	Downstream	0.83154
AT2G45680	AT2G41250	Downstream	0.831457
AT2G45680	AT1G49600	Downstream	0.830681
AT2G45680	AT2G01180	Downstream	0.830111
AT2G45680	AT1G77390	Downstream	0.829814
AT2G45680	AT3G51990	Downstream	0.829443
AT2G45680	AT3G63010	Downstream	0.828442
AT2G45680	AT4G36180	Downstream	0.824663
AT2G45680	AT2G36220	Downstream	0.824506
AT2G45680	AT5G65920	Downstream	0.823787
AT2G45680	AT5G65420	Downstream	0.823069
AT2G45680	AT3G27350	Downstream	0.822466
AT2G45680	AT1G04310	Downstream	0.822043
AT2G45680	AT1G15740	Downstream	0.820614
AT2G45680	AT4G25470	Downstream	0.819236
AT2G45680	AT2G27820	Downstream	0.818646
AT2G45680	AT5G48190	Downstream	0.817446
AT2G45680	AT1G02610	Downstream	0.8174
AT2G45680	AT5G50900	Downstream	0.816479
AT2G45680	AT1G75800	Downstream	0.816289
AT2G45680	AT2G36390	Downstream	0.816099
AT2G45680	AT5G64260	Downstream	0.815574
AT2G45680	AT4G38680	Downstream	0.813562
AT2G45680	AT5G13300	Downstream	0.812642
AT2G45680	AT1G75060	Downstream	0.812383
AT2G45680	AT1G47610	Downstream	0.811592
AT2G45680	AT1G14685	Downstream	0.811457
AT2G45680	AT3G05120	Downstream	0.810799
AT2G45680	AT3G19130	Downstream	0.810661
AT2G45680	AT1G76160	Downstream	0.807801
AT2G45680	AT5G05690	Downstream	0.806885
AT2G45680	AT1G14520	Downstream	0.80607
AT2G45680	AT1G49780	Downstream	0.80576
AT2G45680	AT1G25440	Downstream	0.804738
AT2G45680	AT5G03650	Downstream	0.804279
AT2G45680	AT1G04150	Downstream	0.804277
AT2G45680	AT5G54530	Downstream	0.804277
AT2G45680	AT5G16600	Downstream	0.803802
AT2G45680	AT4G17800	Downstream	0.803796
AT2G45680	AT1G74940	Downstream	0.803183
AT2G45680	AT1G73830	Downstream	0.802735
AT2G45680	AT2G22840	Downstream	0.802546
AT2G45680	AT4G20180	Downstream	0.802315
AT2G45680	AT4G02075	Downstream	0.802288
AT2G45680	AT2G42040	Downstream	0.802288
AT2G45680	AT1G12610	Downstream	0.801986
AT2G45680	AT4G30240	Downstream	0.800186
AT3G02150	AT2G36770	Downstream	0.926516
AT3G02150	AT3G15840	Downstream	0.925157
AT3G02150	AT5G15410	Downstream	0.91532
AT3G02150	AT1G53700	Downstream	0.91426
AT3G02150	AT4G37980	Downstream	0.912392
AT3G02150	AT5G51550	Downstream	0.910838
AT3G02150	AT2G32870	Downstream	0.90746
AT3G02150	AT2G01570	Downstream	0.905912
AT3G02150	AT1G13260	Downstream	0.905268
AT3G02150	AT3G45260	Downstream	0.905236
AT3G02150	AT1G10585	Downstream	0.902154
AT3G02150	AT3G44880	Downstream	0.899273
AT3G02150	AT5G11060	Downstream	0.89791
AT3G02150	AT1G78460	Downstream	0.894477
AT3G02150	AT1G44350	Downstream	0.891879
AT3G02150	AT3G14440	Downstream	0.889215
AT3G02150	AT3G10130	Downstream	0.888924
AT3G02150	AT3G01510	Downstream	0.888269
AT3G02150	AT3G57990	Downstream	0.887245
AT3G02150	AT2G43340	Downstream	0.885811
AT3G02150	AT1G70710	Downstream	0.885373
AT3G02150	AT5G22740	Downstream	0.883921
AT3G02150	AT1G64380	Downstream	0.881835
AT3G02150	AT5G44670	Downstream	0.878963
AT3G02150	AT1G01260	Downstream	0.878033
AT3G02150	AT1G73870	Downstream	0.877227
AT3G02150	AT1G30690	Downstream	0.875541
AT3G02150	AT2G40480	Downstream	0.875058
AT3G02150	AT1G68840	Downstream	0.874635
AT3G02150	AT3G52310	Downstream	0.874213
AT3G02150	AT3G47620	Downstream	0.873889
AT3G02150	AT4G39350	Downstream	0.873192
AT3G02150	AT3G22380	Downstream	0.873146
AT3G02150	AT3G50530	Downstream	0.872797
AT3G02150	AT1G02810	Downstream	0.872646
AT3G02150	AT2G45680	Downstream	0.872333
AT3G02150	AT1G80690	Downstream	0.872015
AT3G02150	AT2G45470	Downstream	0.871595
AT3G02150	AT1G11700	Downstream	0.871595
AT3G02150	AT5G66330	Downstream	0.871075
AT3G02150	AT2G45640	Downstream	0.870339
AT3G02150	AT1G53890	Downstream	0.869745
AT3G02150	AT4G11890	Downstream	0.869224
AT3G02150	AT3G11660	Downstream	0.86896
AT3G02150	AT1G58200	Downstream	0.868508
AT3G02150	AT1G09390	Downstream	0.868011
AT3G02150	AT3G12150	Downstream	0.867627
AT3G02150	AT5G43260	Downstream	0.867501
AT3G02150	AT5G19540	Downstream	0.866655
AT3G02150	AT4G28640	Downstream	0.866244
AT3G02150	AT5G11840	Downstream	0.866194
AT3G02150	AT1G80610	Downstream	0.866162
AT3G02150	AT1G14685	Downstream	0.865282
AT3G02150	AT5G66400	Downstream	0.864137
AT3G02150	AT5G62670	Downstream	0.860907
AT3G02150	AT2G22190	Downstream	0.860307
AT3G02150	AT5G48190	Downstream	0.85921
AT3G02150	AT2G26580	Downstream	0.858892
AT3G02150	AT3G23030	Downstream	0.858252
AT3G02150	AT2G36630	Downstream	0.857828
AT3G02150	AT3G02810	Downstream	0.857441
AT3G02150	AT3G04670	Downstream	0.857441
AT3G02150	AT5G51910	Downstream	0.856349
AT3G02150	AT3G14100	Downstream	0.856348
AT3G02150	AT1G76650	Downstream	0.856215
AT3G02150	AT1G75680	Downstream	0.855366
AT3G02150	AT2G41310	Downstream	0.854332
AT3G02150	AT5G62570	Downstream	0.854235
AT3G02150	AT5G04770	Downstream	0.854157
AT3G02150	AT5G21482	Downstream	0.853891
AT3G02150	AT3G09710	Downstream	0.85346
AT3G02150	AT5G64660	Downstream	0.853045
AT3G02150	AT5G27320	Downstream	0.852525
AT3G02150	AT5G40460	Downstream	0.851935
AT3G02150	AT4G32480	Downstream	0.851935
AT3G02150	AT1G02205	Downstream	0.851824
AT3G02150	AT1G53870	Downstream	0.851768
AT3G02150	AT5G11790	Downstream	0.850808
AT3G02150	AT2G20920	Downstream	0.850733
AT3G02150	AT5G20700	Downstream	0.850049
AT3G02150	AT5G42630	Downstream	0.849514
AT3G02150	AT5G66770	Downstream	0.849498
AT3G02150	AT5G62260	Downstream	0.848988
AT3G02150	AT2G20570	Downstream	0.848555
AT3G02150	AT1G79110	Downstream	0.848402
AT3G02150	AT1G70410	Downstream	0.848202
AT3G02150	AT2G05760	Downstream	0.848028
AT3G02150	AT2G20515	Downstream	0.848012
AT3G02150	AT3G14850	Downstream	0.845901
AT3G02150	AT4G18830	Downstream	0.845747
AT3G02150	AT4G27950	Downstream	0.845487
AT3G02150	AT3G11700	Downstream	0.845231
AT3G02150	AT1G61660	Downstream	0.844964
AT3G02150	AT3G27350	Downstream	0.843957
AT3G02150	AT5G09870	Downstream	0.843884
AT3G02150	AT5G23870	Downstream	0.843687
AT3G02150	AT4G28490	Downstream	0.843463
AT3G02150	AT2G24860	Downstream	0.842817
AT3G02150	AT1G79530	Downstream	0.842329
AT3G02150	AT4G29080	Downstream	0.841923
AT3G02150	AT5G06839	Downstream	0.841836
AT3G02150	AT3G03870	Downstream	0.841761
AT3G02150	AT1G23130	Downstream	0.841471
AT3G02150	AT3G59060	Downstream	0.841255
AT3G02150	AT4G31380	Downstream	0.840782
AT3G02150	AT4G18020	Downstream	0.838599
AT3G02150	AT5G02580	Downstream	0.837759
AT3G02150	AT3G46670	Downstream	0.837413
AT3G02150	AT1G76160	Downstream	0.836208
AT3G02150	AT2G43010	Downstream	0.835465
AT3G02150	AT4G20070	Downstream	0.835124
AT3G02150	AT2G31390	Downstream	0.83511
AT3G02150	AT1G28110	Downstream	0.834449
AT3G02150	AT4G35060	Downstream	0.833632
AT3G02150	AT5G50375	Downstream	0.833479
AT3G02150	AT1G64360	Downstream	0.830406
AT3G02150	AT1G13460	Downstream	0.829693
AT3G02150	AT4G01940	Downstream	0.828919
AT3G02150	AT1G09240	Downstream	0.828825
AT3G02150	AT3G26280	Downstream	0.828646
AT3G02150	AT3G63450	Downstream	0.828352
AT3G02150	AT5G11950	Downstream	0.827999
AT3G02150	AT1G49970	Downstream	0.82788
AT3G02150	AT4G28720	Downstream	0.826836
AT3G02150	AT4G17840	Downstream	0.826459
AT3G02150	AT4G17610	Downstream	0.825
AT3G02150	AT2G28250	Downstream	0.824891
AT3G02150	AT5G61150	Downstream	0.824028
AT3G02150	AT5G11230	Downstream	0.82289
AT3G02150	AT1G67865	Downstream	0.822364
AT3G02150	AT1G75430	Downstream	0.822283
AT3G02150	AT4G23620	Downstream	0.821622
AT3G02150	AT5G18930	Downstream	0.821235
AT3G02150	AT1G49580	Downstream	0.820262
AT3G02150	AT1G47610	Downstream	0.819797
AT3G02150	AT3G20310	Downstream	0.819535
AT3G02150	AT4G38470	Downstream	0.818909
AT3G02150	AT2G41250	Downstream	0.818587
AT3G02150	AT4G00780	Downstream	0.818348
AT3G02150	AT1G69850	Downstream	0.818328
AT3G02150	AT4G38580	Downstream	0.817702
AT3G02150	AT5G47840	Downstream	0.817442
AT3G02150	AT3G23820	Downstream	0.817232
AT3G02150	AT5G44000	Downstream	0.817012
AT3G02150	AT3G55110	Downstream	0.816974
AT3G02150	AT4G22260	Downstream	0.816565
AT3G02150	AT5G19780	Downstream	0.816198
AT3G02150	AT2G18860	Downstream	0.815951
AT3G02150	AT5G54530	Downstream	0.815327
AT3G02150	AT3G02830	Downstream	0.81449
AT3G02150	AT5G49940	Downstream	0.814188
AT3G02150	AT5G64260	Downstream	0.814061
AT3G02150	AT3G53420	Downstream	0.813924
AT3G02150	AT5G33300	Downstream	0.813578
AT3G02150	AT1G56510	Downstream	0.813248
AT3G02150	AT1G73830	Downstream	0.813239
AT3G02150	AT1G07050	Downstream	0.813125
AT3G02150	AT1G02475	Downstream	0.812888
AT3G02150	AT4G28240	Downstream	0.812621
AT3G02150	AT5G05690	Downstream	0.812295
AT3G02150	AT2G44940	Downstream	0.810826
AT3G02150	AT3G57040	Downstream	0.810432
AT3G02150	AT3G57800	Downstream	0.809233
AT3G02150	AT4G03410	Downstream	0.809088
AT3G02150	AT3G04000	Downstream	0.809043
AT3G02150	AT5G64740	Downstream	0.808646
AT3G02150	AT5G23430	Downstream	0.808613
AT3G02150	AT1G74940	Downstream	0.808302
AT3G02150	AT5G06610	Downstream	0.808197
AT3G02150	AT1G42550	Downstream	0.807924
AT3G02150	AT2G23430	Downstream	0.80714
AT3G02150	AT5G03010	Downstream	0.805566
AT3G02150	AT1G28140	Downstream	0.805348
AT3G02150	AT3G54870	Downstream	0.804063
AT3G02150	AT3G53280	Downstream	0.804038
AT3G02150	AT4G13564	Downstream	0.803589
AT3G02150	AT4G19390	Downstream	0.802353
AT3G02150	AT5G19090	Downstream	0.802118
AT3G02150	AT4G37730	Downstream	0.801681
AT3G02150	AT2G23840	Downstream	0.801394
AT3G02150	AT4G02260	Downstream	0.80114
AT3G02150	AT3G19900	Downstream	0.801079
AT3G02150	AT5G11590	Downstream	0.80104
AT3G02150	AT5G27000	Downstream	0.801016
AT3G02150	AT5G60970	Downstream	0.800167
AT3G02150	AT5G20540	Downstream	0.800018
AT3G15030	AT1G25440	Downstream	0.95071
AT3G15030	AT2G46820	Downstream	0.944968
AT3G15030	AT5G47840	Downstream	0.940479
AT3G15030	AT5G51110	Downstream	0.921562
AT3G15030	AT5G38430	Downstream	0.92029
AT3G15030	AT4G13500	Downstream	0.915986
AT3G15030	AT1G01320	Downstream	0.912734
AT3G15030	AT5G66330	Downstream	0.911896
AT3G15030	AT1G66980	Downstream	0.90882
AT3G15030	AT3G15840	Downstream	0.904099
AT3G15030	AT4G13493	Downstream	0.899883
AT3G15030	AT3G26290	Downstream	0.898415
AT3G15030	AT5G36790	Downstream	0.897025
AT3G15030	AT5G48790	Downstream	0.895146
AT3G15030	AT5G60970	Downstream	0.894702
AT3G15030	AT5G51550	Downstream	0.89433
AT3G15030	AT1G72610	Downstream	0.889453
AT3G15030	AT2G45680	Downstream	0.887995
AT3G15030	AT1G07430	Downstream	0.887941
AT3G15030	AT5G23210	Downstream	0.887339
AT3G15030	AT4G02530	Downstream	0.886019
AT3G15030	AT1G63360	Downstream	0.885518
AT3G15030	AT1G30690	Downstream	0.884797
AT3G15030	AT4G27820	Downstream	0.883196
AT3G15030	AT3G04870	Downstream	0.883171
AT3G15030	AT2G41680	Downstream	0.881099
AT3G15030	AT5G56850	Downstream	0.880876
AT3G15030	AT2G26580	Downstream	0.880746
AT3G15030	AT4G01690	Downstream	0.880348
AT3G15030	AT5G07240	Downstream	0.879796
AT3G15030	AT5G62170	Downstream	0.878671
AT3G15030	AT1G72600	Downstream	0.876566
AT3G15030	AT1G70760	Downstream	0.872001
AT3G15030	AT5G46580	Downstream	0.871974
AT3G15030	AT3G47650	Downstream	0.871924
AT3G15030	AT2G46830	Downstream	0.870622
AT3G15030	AT3G53920	Downstream	0.870078
AT3G15030	AT5G20935	Downstream	0.869922
AT3G15030	AT5G21430	Downstream	0.869744
AT3G15030	AT2G34860	Downstream	0.869396
AT3G15030	AT1G20020	Downstream	0.868055
AT3G15030	AT4G39350	Downstream	0.86743
AT3G15030	AT5G66770	Downstream	0.86657
AT3G15030	AT4G28750	Downstream	0.865903
AT3G15030	AT1G04800	Downstream	0.865662
AT3G15030	AT4G11900	Downstream	0.865336
AT3G15030	AT1G18810	Downstream	0.86501
AT3G15030	AT3G04070	Downstream	0.864144
AT3G15030	AT4G16590	Downstream	0.864075
AT3G15030	AT1G75450	Downstream	0.860167
AT3G15030	AT1G09340	Downstream	0.860134
AT3G15030	AT3G45050	Downstream	0.860029
AT3G15030	AT5G40060	Downstream	0.859809
AT3G15030	AT2G30424	Downstream	0.859445
AT3G15030	AT1G68590	Downstream	0.859439
AT3G15030	AT1G75690	Downstream	0.858097
AT3G15030	AT5G46690	Downstream	0.857807
AT3G15030	AT2G20570	Downstream	0.85757
AT3G15030	AT1G58602	Downstream	0.857536
AT3G15030	AT2G02070	Downstream	0.856362
AT3G15030	AT5G03040	Downstream	0.855886
AT3G15030	AT5G08070	Downstream	0.855333
AT3G15030	AT1G62780	Downstream	0.855176
AT3G15030	AT1G14685	Downstream	0.854124
AT3G15030	AT5G04770	Downstream	0.853836
AT3G15030	AT1G13260	Downstream	0.852801
AT3G15030	AT1G73830	Downstream	0.852689
AT3G15030	AT5G51910	Downstream	0.852116
AT3G15030	AT4G24930	Downstream	0.851403
AT3G15030	AT4G17560	Downstream	0.851289
AT3G15030	AT2G22190	Downstream	0.850803
AT3G15030	AT4G12970	Downstream	0.850632
AT3G15030	AT5G06390	Downstream	0.85043
AT3G15030	AT4G32980	Downstream	0.850296
AT3G15030	AT4G31380	Downstream	0.849473
AT3G15030	AT2G39870	Downstream	0.848533
AT3G15030	AT5G03760	Downstream	0.845745
AT3G15030	AT5G48190	Downstream	0.84279
AT3G15030	AT1G33930	Downstream	0.842583
AT3G15030	AT4G25990	Downstream	0.84062
AT3G15030	AT1G74940	Downstream	0.840583
AT3G15030	AT5G09870	Downstream	0.840076
AT3G15030	AT1G43560	Downstream	0.839876
AT3G15030	AT3G22380	Downstream	0.839361
AT3G15030	AT3G05730	Downstream	0.838816
AT3G15030	AT2G47910	Downstream	0.838438
AT3G15030	AT3G53720	Downstream	0.838438
AT3G15030	AT2G39250	Downstream	0.837991
AT3G15030	AT3G09710	Downstream	0.836107
AT3G15030	AT4G33470	Downstream	0.834681
AT3G15030	AT3G49260	Downstream	0.834552
AT3G15030	AT4G39770	Downstream	0.834317
AT3G15030	AT1G50450	Downstream	0.834255
AT3G15030	AT5G45060	Downstream	0.83239
AT3G15030	AT4G38580	Downstream	0.832291
AT3G15030	AT1G28330	Downstream	0.83191
AT3G15030	AT3G62910	Downstream	0.831078
AT3G15030	AT4G21210	Downstream	0.830101
AT3G15030	AT3G26744	Downstream	0.829819
AT3G15030	AT1G73870	Downstream	0.829631
AT3G15030	AT4G26520	Downstream	0.82905
AT3G15030	AT3G22121	Downstream	0.828375
AT3G15030	AT2G29360	Downstream	0.827949
AT3G15030	AT3G50270	Downstream	0.827934
AT3G15030	AT1G53233	Downstream	0.827299
AT3G15030	AT5G49360	Downstream	0.826857
AT3G15030	AT3G47430	Downstream	0.82635
AT3G15030	AT4G34720	Downstream	0.826346
AT3G15030	AT2G21530	Downstream	0.825599
AT3G15030	AT5G19220	Downstream	0.825571
AT3G15030	AT1G76080	Downstream	0.824379
AT3G15030	AT1G05280	Downstream	0.824329
AT3G15030	AT1G01080	Downstream	0.824299
AT3G15030	AT5G36120	Downstream	0.822701
AT3G15030	AT4G27600	Downstream	0.821898
AT3G15030	AT5G13700	Downstream	0.821875
AT3G15030	AT5G06610	Downstream	0.821218
AT3G15030	AT1G23040	Downstream	0.820768
AT3G15030	AT1G49750	Downstream	0.819997
AT3G15030	AT2G41250	Downstream	0.819905
AT3G15030	AT1G57770	Downstream	0.818725
AT3G15030	AT4G13410	Downstream	0.81821
AT3G15030	AT4G34950	Downstream	0.817724
AT3G15030	AT5G11060	Downstream	0.817221
AT3G15030	AT3G57800	Downstream	0.816965
AT3G15030	AT5G27290	Downstream	0.816381
AT3G15030	AT1G45474	Downstream	0.816371
AT3G15030	AT2G44870	Downstream	0.816
AT3G15030	AT3G21950	Downstream	0.815224
AT3G15030	AT5G06839	Downstream	0.815048
AT3G15030	AT2G01870	Downstream	0.814859
AT3G15030	AT5G64660	Downstream	0.813801
AT3G15030	AT1G32470	Downstream	0.81373
AT3G15030	AT2G44670	Downstream	0.813642
AT3G15030	AT3G14420	Downstream	0.813338
AT3G15030	AT5G45680	Downstream	0.812888
AT3G15030	AT1G52220	Downstream	0.812888
AT3G15030	AT5G22800	Downstream	0.812757
AT3G15030	AT3G02550	Downstream	0.812373
AT3G15030	AT1G65800	Downstream	0.81138
AT3G15030	AT4G35060	Downstream	0.810402
AT3G15030	AT3G55250	Downstream	0.810322
AT3G15030	AT3G61470	Downstream	0.809934
AT3G15030	AT4G39970	Downstream	0.809748
AT3G15030	AT4G38730	Downstream	0.809222
AT3G15030	AT1G69850	Downstream	0.809197
AT3G15030	AT2G17240	Downstream	0.808306
AT3G15030	AT3G11090	Downstream	0.808002
AT3G15030	AT4G24090	Downstream	0.806923
AT3G15030	AT3G27350	Downstream	0.806495
AT3G15030	AT4G37970	Downstream	0.806414
AT3G15030	AT1G22690	Downstream	0.805803
AT3G15030	AT1G05140	Downstream	0.80577
AT3G15030	AT3G29230	Downstream	0.80494
AT3G15030	AT5G08130	Downstream	0.803944
AT3G15030	AT1G71500	Downstream	0.803944
AT3G15030	AT4G24660	Downstream	0.803779
AT3G15030	AT4G26530	Downstream	0.801959
AT3G15030	AT3G13740	Downstream	0.801229
AT3G15030	AT3G14415	Downstream	0.801155
AT3G15030	AT1G68660	Downstream	0.800813
AT3G15030	AT1G61190	Downstream	0.800464
AT3G18550	AT4G39350	Downstream	0.895112
AT3G18550	AT1G14685	Downstream	0.814673
AT3G27010	AT1G27040	Downstream	0.911518
AT3G27010	AT1G13260	Downstream	0.907648
AT3G27010	AT1G53700	Downstream	0.90658
AT3G27010	AT2G21520	Downstream	0.897121
AT3G27010	AT5G49360	Downstream	0.89689
AT3G27010	AT1G51940	Downstream	0.893753
AT3G27010	AT4G12730	Downstream	0.893559
AT3G27010	AT5G03760	Downstream	0.892951
AT3G27010	AT2G41250	Downstream	0.891895
AT3G27010	AT5G66770	Downstream	0.889285
AT3G27010	AT3G57990	Downstream	0.88923
AT3G27010	AT5G65630	Downstream	0.889145
AT3G27010	AT5G10550	Downstream	0.888399
AT3G27010	AT3G26290	Downstream	0.880609
AT3G27010	AT4G22780	Downstream	0.879467
AT3G27010	AT1G04310	Downstream	0.878671
AT3G27010	AT3G11410	Downstream	0.876576
AT3G27010	AT4G20170	Downstream	0.875193
AT3G27010	AT3G08670	Downstream	0.875193
AT3G27010	AT3G63280	Downstream	0.87454
AT3G27010	AT1G33240	Downstream	0.874462
AT3G27010	AT4G35780	Downstream	0.873795
AT3G27010	AT3G52180	Downstream	0.872271
AT3G27010	AT2G45680	Downstream	0.871786
AT3G27010	AT1G19220	Downstream	0.871595
AT3G27010	AT1G69270	Downstream	0.871376
AT3G27010	AT1G52890	Downstream	0.871184
AT3G27010	AT5G22740	Downstream	0.870717
AT3G27010	AT1G73830	Downstream	0.870068
AT3G27010	AT5G48190	Downstream	0.868732
AT3G27010	AT4G28640	Downstream	0.867373
AT3G27010	AT3G02550	Downstream	0.867085
AT3G27010	AT5G02580	Downstream	0.864213
AT3G27010	AT5G56040	Downstream	0.86401
AT3G27010	AT2G23460	Downstream	0.863029
AT3G27010	AT2G40610	Downstream	0.862812
AT3G27010	AT1G79420	Downstream	0.862778
AT3G27010	AT5G09870	Downstream	0.861802
AT3G27010	AT4G39350	Downstream	0.861656
AT3G27010	AT5G54670	Downstream	0.861468
AT3G27010	AT4G20940	Downstream	0.860907
AT3G27010	AT1G06170	Downstream	0.860907
AT3G27010	AT2G42880	Downstream	0.86041
AT3G27010	AT5G62670	Downstream	0.859473
AT3G27010	AT2G39950	Downstream	0.859463
AT3G27010	AT3G47620	Downstream	0.857441
AT3G27010	AT3G11580	Downstream	0.857259
AT3G27010	AT3G04670	Downstream	0.857004
AT3G27010	AT1G34370	Downstream	0.856232
AT3G27010	AT4G17340	Downstream	0.855743
AT3G27010	AT5G11790	Downstream	0.855679
AT3G27010	AT2G01570	Downstream	0.855042
AT3G27010	AT4G14680	Downstream	0.854574
AT3G27010	AT2G45470	Downstream	0.854359
AT3G27010	AT4G34050	Downstream	0.85425
AT3G27010	AT1G68840	Downstream	0.85425
AT3G27010	AT2G39870	Downstream	0.851548
AT3G27010	AT3G14370	Downstream	0.8514
AT3G27010	AT4G20070	Downstream	0.851387
AT3G27010	AT5G19140	Downstream	0.850808
AT3G27010	AT3G15220	Downstream	0.850594
AT3G27010	AT1G19350	Downstream	0.850475
AT3G27010	AT5G47050	Downstream	0.850065
AT3G27010	AT1G80530	Downstream	0.849898
AT3G27010	AT1G73870	Downstream	0.849652
AT3G27010	AT4G23490	Downstream	0.849498
AT3G27010	AT2G05760	Downstream	0.848951
AT3G27010	AT1G56600	Downstream	0.848302
AT3G27010	AT5G04770	Downstream	0.848202
AT3G27010	AT1G49720	Downstream	0.847058
AT3G27010	AT3G58850	Downstream	0.847012
AT3G27010	AT1G80130	Downstream	0.846948
AT3G27010	AT3G13870	Downstream	0.846553
AT3G27010	AT4G09590	Downstream	0.846349
AT3G27010	AT3G51990	Downstream	0.845761
AT3G27010	AT2G44670	Downstream	0.845745
AT3G27010	AT4G31550	Downstream	0.845742
AT3G27010	AT3G15510	Downstream	0.844961
AT3G27010	AT3G22380	Downstream	0.843544
AT3G27010	AT1G55210	Downstream	0.841861
AT3G27010	AT3G27350	Downstream	0.841006
AT3G27010	AT1G28330	Downstream	0.840554
AT3G27010	AT5G20190	Downstream	0.840246
AT3G27010	AT4G12420	Downstream	0.839349
AT3G27010	AT2G41310	Downstream	0.838815
AT3G27010	AT1G07870	Downstream	0.837311
AT3G27010	AT1G01950	Downstream	0.835442
AT3G27010	AT4G39800	Downstream	0.835404
AT3G27010	AT3G27820	Downstream	0.835357
AT3G27010	AT3G50240	Downstream	0.832963
AT3G27010	AT2G31560	Downstream	0.83071
AT3G27010	AT4G22570	Downstream	0.828523
AT3G27010	AT3G12600	Downstream	0.826367
AT3G27010	AT5G27320	Downstream	0.825354
AT3G27010	AT5G05690	Downstream	0.823964
AT3G27010	AT1G78020	Downstream	0.822476
AT3G27010	AT1G69310	Downstream	0.82151
AT3G27010	AT1G02610	Downstream	0.821321
AT3G27010	AT4G36180	Downstream	0.820929
AT3G27010	AT5G08330	Downstream	0.820419
AT3G27010	AT3G63180	Downstream	0.820381
AT3G27010	AT5G58500	Downstream	0.820087
AT3G27010	AT5G64740	Downstream	0.819984
AT3G27010	AT3G04420	Downstream	0.818942
AT3G27010	AT5G60680	Downstream	0.818492
AT3G27010	AT3G05120	Downstream	0.81814
AT3G27010	AT1G09390	Downstream	0.815719
AT3G27010	AT1G70550	Downstream	0.815618
AT3G27010	AT5G21940	Downstream	0.814059
AT3G27010	AT5G02220	Downstream	0.813428
AT3G27010	AT1G14685	Downstream	0.812872
AT3G27010	AT1G09350	Downstream	0.812642
AT3G27010	AT1G25440	Downstream	0.811833
AT3G27010	AT1G75450	Downstream	0.811757
AT3G27010	AT3G05220	Downstream	0.81152
AT3G27010	AT2G30520	Downstream	0.811057
AT3G27010	AT5G03640	Downstream	0.810731
AT3G27010	AT1G74940	Downstream	0.810101
AT3G27010	AT1G09170	Downstream	0.80985
AT3G27010	AT2G17040	Downstream	0.809775
AT3G27010	AT4G38680	Downstream	0.809538
AT3G27010	AT1G15800	Downstream	0.808778
AT3G27010	AT1G01620	Downstream	0.808149
AT3G27010	AT4G30780	Downstream	0.808142
AT3G27010	AT3G19130	Downstream	0.807731
AT3G27010	AT3G50340	Downstream	0.807608
AT3G27010	AT5G62940	Downstream	0.806812
AT3G27010	AT4G30240	Downstream	0.806498
AT3G27010	AT2G23440	Downstream	0.806152
AT3G27010	AT3G17580	Downstream	0.805893
AT3G27010	AT1G49780	Downstream	0.80576
AT3G27010	AT2G33280	Downstream	0.805588
AT3G27010	AT3G58690	Downstream	0.805287
AT3G27010	AT5G54530	Downstream	0.805216
AT3G27010	AT3G59660	Downstream	0.804967
AT3G27010	AT3G02130	Downstream	0.804738
AT3G27010	AT5G47220	Downstream	0.803845
AT3G27010	AT3G57040	Downstream	0.80357
AT3G27010	AT1G79950	Downstream	0.803427
AT3G27010	AT3G14200	Downstream	0.802563
AT3G27010	AT3G44990	Downstream	0.802431
AT3G27010	AT3G61970	Downstream	0.8017
AT3G45150	AT1G53700	Downstream	0.915403
AT3G45150	AT1G22330	Downstream	0.905772
AT3G45150	AT2G18790	Downstream	0.901422
AT3G45150	AT2G44430	Downstream	0.898305
AT3G45150	AT5G47560	Downstream	0.897121
AT3G45150	AT1G11700	Downstream	0.896317
AT3G45150	AT3G04670	Downstream	0.895657
AT3G45150	AT3G01510	Downstream	0.889829
AT3G45150	AT3G02550	Downstream	0.888783
AT3G45150	AT2G40480	Downstream	0.888269
AT3G45150	AT3G11690	Downstream	0.88461
AT3G45150	AT5G66330	Downstream	0.884338
AT3G45150	AT3G23440	Downstream	0.882494
AT3G45150	AT4G28640	Downstream	0.87999
AT3G45150	AT2G41250	Downstream	0.876951
AT3G45150	AT5G03760	Downstream	0.876789
AT3G45150	AT2G44670	Downstream	0.875036
AT3G45150	AT5G64660	Downstream	0.874609
AT3G45150	AT5G64260	Downstream	0.874609
AT3G45150	AT3G11410	Downstream	0.874392
AT3G45150	AT1G73870	Downstream	0.8739
AT3G45150	AT3G22380	Downstream	0.873146
AT3G45150	AT1G76890	Downstream	0.872805
AT3G45150	AT4G23890	Downstream	0.872264
AT3G45150	AT3G53420	Downstream	0.872133
AT3G45150	AT5G11230	Downstream	0.872041
AT3G45150	AT5G49360	Downstream	0.871983
AT3G45150	AT4G32480	Downstream	0.870473
AT3G45150	AT3G27010	Downstream	0.870286
AT3G45150	AT3G19580	Downstream	0.870045
AT3G45150	AT1G27040	Downstream	0.869774
AT3G45150	AT1G52890	Downstream	0.869721
AT3G45150	AT4G30490	Downstream	0.869671
AT3G45150	AT3G19680	Downstream	0.869533
AT3G45150	AT1G34770	Downstream	0.869494
AT3G45150	AT3G23030	Downstream	0.869101
AT3G45150	AT2G45680	Downstream	0.869078
AT3G45150	AT1G30690	Downstream	0.868639
AT3G45150	AT1G03610	Downstream	0.866855
AT3G45150	AT2G02070	Downstream	0.866615
AT3G45150	AT4G37390	Downstream	0.86522
AT3G45150	AT1G68840	Downstream	0.864716
AT3G45150	AT4G17460	Downstream	0.864438
AT3G45150	AT1G79420	Downstream	0.863862
AT3G45150	AT1G76185	Downstream	0.863854
AT3G45150	AT4G27960	Downstream	0.863831
AT3G45150	AT4G27950	Downstream	0.863502
AT3G45150	AT2G34340	Downstream	0.862697
AT3G45150	AT5G65700	Downstream	0.862432
AT3G45150	AT4G20170	Downstream	0.861803
AT3G45150	AT3G13650	Downstream	0.861703
AT3G45150	AT5G27320	Downstream	0.861174
AT3G45150	AT4G31380	Downstream	0.860907
AT3G45150	AT3G16830	Downstream	0.860466
AT3G45150	AT2G39870	Downstream	0.85953
AT3G45150	AT4G01070	Downstream	0.859371
AT3G45150	AT1G09390	Downstream	0.858481
AT3G45150	AT5G62570	Downstream	0.858341
AT3G45150	AT5G51550	Downstream	0.857712
AT3G45150	AT5G06390	Downstream	0.85712
AT3G45150	AT4G31550	Downstream	0.85648
AT3G45150	AT2G46830	Downstream	0.85648
AT3G45150	AT4G09890	Downstream	0.856415
AT3G45150	AT5G66770	Downstream	0.85581
AT3G45150	AT5G22740	Downstream	0.855799
AT3G45150	AT1G29640	Downstream	0.855799
AT3G45150	AT3G04730	Downstream	0.855552
AT3G45150	AT1G76650	Downstream	0.855487
AT3G45150	AT5G54530	Downstream	0.855448
AT3G45150	AT4G34050	Downstream	0.855448
AT3G45150	AT5G48190	Downstream	0.855034
AT3G45150	AT2G24570	Downstream	0.85425
AT3G45150	AT1G01630	Downstream	0.854235
AT3G45150	AT4G21960	Downstream	0.853938
AT3G45150	AT5G20700	Downstream	0.853572
AT3G45150	AT4G20940	Downstream	0.853552
AT3G45150	AT4G38470	Downstream	0.853452
AT3G45150	AT2G45470	Downstream	0.853425
AT3G45150	AT1G75800	Downstream	0.853312
AT3G45150	AT5G44670	Downstream	0.853298
AT3G45150	AT1G01260	Downstream	0.853045
AT3G45150	AT1G80610	Downstream	0.853014
AT3G45150	AT5G04770	Downstream	0.85254
AT3G45150	AT3G11580	Downstream	0.85154
AT3G45150	AT4G17340	Downstream	0.851415
AT3G45150	AT1G13260	Downstream	0.850815
AT3G45150	AT3G02810	Downstream	0.850808
AT3G45150	AT5G40460	Downstream	0.850305
AT3G45150	AT1G08920	Downstream	0.850233
AT3G45150	AT5G42020	Downstream	0.850015
AT3G45150	AT2G05760	Downstream	0.850009
AT3G45150	AT2G35710	Downstream	0.849652
AT3G45150	AT1G76160	Downstream	0.84957
AT3G45150	AT5G59220	Downstream	0.849498
AT3G45150	AT1G74510	Downstream	0.848979
AT3G45150	AT4G17670	Downstream	0.848245
AT3G45150	AT3G50080	Downstream	0.847766
AT3G45150	AT3G53950	Downstream	0.847305
AT3G45150	AT3G04070	Downstream	0.846009
AT3G45150	AT5G21482	Downstream	0.845745
AT3G45150	AT3G60190	Downstream	0.844814
AT3G45150	AT4G18020	Downstream	0.844693
AT3G45150	AT3G27350	Downstream	0.843957
AT3G45150	AT5G09870	Downstream	0.843884
AT3G45150	AT5G23870	Downstream	0.842268
AT3G45150	AT4G16146	Downstream	0.840782
AT3G45150	AT5G10550	Downstream	0.840525
AT3G45150	AT1G73830	Downstream	0.839411
AT3G45150	AT5G44040	Downstream	0.83621
AT3G45150	AT3G24550	Downstream	0.836008
AT3G45150	AT1G01320	Downstream	0.83595
AT3G45150	AT4G39350	Downstream	0.835767
AT3G45150	AT4G12730	Downstream	0.834123
AT3G45150	AT1G80530	Downstream	0.832592
AT3G45150	AT1G07050	Downstream	0.832421
AT3G45150	AT4G30190	Downstream	0.831457
AT3G45150	AT1G49780	Downstream	0.830282
AT3G45150	AT4G35060	Downstream	0.829091
AT3G45150	AT4G14680	Downstream	0.828567
AT3G45150	AT3G58100	Downstream	0.826895
AT3G45150	AT4G27430	Downstream	0.826874
AT3G45150	AT5G67350	Downstream	0.824955
AT3G45150	AT3G02130	Downstream	0.823515
AT3G45150	AT3G09710	Downstream	0.822109
AT3G45150	AT1G15740	Downstream	0.821787
AT3G45150	AT1G16510	Downstream	0.819457
AT3G45150	AT1G04990	Downstream	0.819325
AT3G45150	AT4G38580	Downstream	0.818979
AT3G45150	AT1G47610	Downstream	0.818613
AT3G45150	AT5G03040	Downstream	0.817406
AT3G45150	AT5G60760	Downstream	0.816874
AT3G45150	AT2G34070	Downstream	0.816289
AT3G45150	AT4G28720	Downstream	0.81538
AT3G45150	AT4G27000	Downstream	0.814992
AT3G45150	AT4G30240	Downstream	0.814671
AT3G45150	AT1G01950	Downstream	0.814074
AT3G45150	AT5G06690	Downstream	0.813257
AT3G45150	AT1G12110	Downstream	0.812942
AT3G45150	AT5G05690	Downstream	0.812406
AT3G45150	AT3G28070	Downstream	0.811699
AT3G45150	AT5G19090	Downstream	0.811447
AT3G45150	AT1G28330	Downstream	0.81111
AT3G45150	AT4G21910	Downstream	0.810967
AT3G45150	AT1G75810	Downstream	0.810714
AT3G45150	AT3G14370	Downstream	0.810202
AT3G45150	AT1G25440	Downstream	0.810108
AT3G45150	AT2G44940	Downstream	0.809731
AT3G45150	AT1G14685	Downstream	0.809453
AT3G45150	AT1G55210	Downstream	0.809449
AT3G45150	AT4G34230	Downstream	0.80619
AT3G45150	AT5G03720	Downstream	0.806149
AT3G45150	AT3G25870	Downstream	0.805456
AT3G45150	AT3G12600	Downstream	0.80523
AT3G45150	AT4G02940	Downstream	0.804679
AT3G45150	AT5G47060	Downstream	0.804578
AT3G45150	AT3G15510	Downstream	0.804463
AT3G45150	AT5G64740	Downstream	0.804076
AT3G45150	AT5G50900	Downstream	0.803848
AT3G45150	AT3G63180	Downstream	0.800242
AT3G47620	AT3G54320	Downstream	0.946207
AT3G47620	AT2G14080	Downstream	0.925248
AT3G47620	AT5G01240	Downstream	0.921875
AT3G47620	AT5G16030	Downstream	0.920137
AT3G47620	AT1G73830	Downstream	0.907346
AT3G47620	AT5G11230	Downstream	0.906987
AT3G47620	AT4G32340	Downstream	0.899273
AT3G47620	AT5G61660	Downstream	0.898885
AT3G47620	AT3G17510	Downstream	0.898011
AT3G47620	AT1G30690	Downstream	0.893716
AT3G47620	AT3G51600	Downstream	0.890868
AT3G47620	AT1G01950	Downstream	0.890726
AT3G47620	AT1G16510	Downstream	0.890096
AT3G47620	AT3G01960	Downstream	0.888109
AT3G47620	AT3G47620	Downstream	0.887705
AT3G47620	AT1G52890	Downstream	0.88573
AT3G47620	AT3G02550	Downstream	0.882657
AT3G47620	AT5G22740	Downstream	0.881281
AT3G47620	AT1G15740	Downstream	0.88115
AT3G47620	AT5G27200	Downstream	0.879768
AT3G47620	AT3G01070	Downstream	0.879072
AT3G47620	AT5G66770	Downstream	0.878671
AT3G47620	AT5G65630	Downstream	0.877954
AT3G47620	AT2G45680	Downstream	0.875998
AT3G47620	AT5G65130	Downstream	0.875261
AT3G47620	AT5G03720	Downstream	0.875261
AT3G47620	AT1G51940	Downstream	0.875193
AT3G47620	AT5G64660	Downstream	0.875193
AT3G47620	AT2G05520	Downstream	0.874648
AT3G47620	AT2G33280	Downstream	0.874327
AT3G47620	AT2G05760	Downstream	0.873924
AT3G47620	AT1G13260	Downstream	0.873841
AT3G47620	AT5G59080	Downstream	0.873347
AT3G47620	AT4G20940	Downstream	0.873146
AT3G47620	AT2G05380	Downstream	0.872573
AT3G47620	AT2G46820	Downstream	0.872308
AT3G47620	AT2G45470	Downstream	0.872002
AT3G47620	AT3G52180	Downstream	0.871376
AT3G47620	AT4G35780	Downstream	0.871184
AT3G47620	AT1G69160	Downstream	0.870745
AT3G47620	AT2G39950	Downstream	0.870717
AT3G47620	AT1G19350	Downstream	0.870692
AT3G47620	AT1G19220	Downstream	0.870177
AT3G47620	AT5G16600	Downstream	0.866134
AT3G47620	AT5G62260	Downstream	0.86558
AT3G47620	AT5G09870	Downstream	0.863856
AT3G47620	AT4G17340	Downstream	0.863785
AT3G47620	AT3G01490	Downstream	0.862963
AT3G47620	AT2G02450	Downstream	0.862604
AT3G47620	AT2G17040	Downstream	0.861219
AT3G47620	AT5G64740	Downstream	0.861004
AT3G47620	AT1G30110	Downstream	0.860588
AT3G47620	AT3G60490	Downstream	0.859557
AT3G47620	AT3G52290	Downstream	0.859078
AT3G47620	AT3G02810	Downstream	0.857819
AT3G47620	AT1G69270	Downstream	0.857811
AT3G47620	AT3G27350	Downstream	0.857401
AT3G47620	AT5G57920	Downstream	0.855834
AT3G47620	AT5G64260	Downstream	0.855289
AT3G47620	AT5G27320	Downstream	0.85458
AT3G47620	AT3G13510	Downstream	0.854529
AT3G47620	AT5G51490	Downstream	0.854461
AT3G47620	AT4G23490	Downstream	0.85425
AT3G47620	AT1G01260	Downstream	0.854204
AT3G47620	AT5G03760	Downstream	0.85417
AT3G47620	AT4G39350	Downstream	0.853572
AT3G47620	AT4G38770	Downstream	0.852359
AT3G47620	AT4G20170	Downstream	0.851221
AT3G47620	AT5G19140	Downstream	0.851048
AT3G47620	AT2G26410	Downstream	0.850847
AT3G47620	AT4G32030	Downstream	0.850765
AT3G47620	AT3G25870	Downstream	0.850609
AT3G47620	AT2G18860	Downstream	0.848979
AT3G47620	AT1G68840	Downstream	0.848548
AT3G47620	AT3G04670	Downstream	0.846576
AT3G47620	AT5G02100	Downstream	0.846398
AT3G47620	AT4G31550	Downstream	0.845761
AT3G47620	AT3G19380	Downstream	0.845761
AT3G47620	AT1G73870	Downstream	0.845761
AT3G47620	AT5G58620	Downstream	0.844934
AT3G47620	AT1G12990	Downstream	0.844934
AT3G47620	AT1G44350	Downstream	0.844779
AT3G47620	AT3G52840	Downstream	0.844357
AT3G47620	AT4G32480	Downstream	0.844097
AT3G47620	AT5G10550	Downstream	0.843544
AT3G47620	AT3G22380	Downstream	0.843544
AT3G47620	AT3G58850	Downstream	0.84279
AT3G47620	AT3G10120	Downstream	0.842207
AT3G47620	AT1G09390	Downstream	0.840506
AT3G47620	AT1G08920	Downstream	0.840421
AT3G47620	AT4G28720	Downstream	0.83987
AT3G47620	AT5G02220	Downstream	0.839617
AT3G47620	AT1G47610	Downstream	0.839466
AT3G47620	AT3G01310	Downstream	0.838278
AT3G47620	AT2G35690	Downstream	0.837812
AT3G47620	AT4G16590	Downstream	0.837284
AT3G47620	AT1G09170	Downstream	0.837163
AT3G47620	AT4G17670	Downstream	0.83582
AT3G47620	AT4G20070	Downstream	0.834963
AT3G47620	AT4G28640	Downstream	0.834717
AT3G47620	AT1G33240	Downstream	0.833384
AT3G47620	AT1G70290	Downstream	0.833198
AT3G47620	AT5G58500	Downstream	0.832293
AT3G47620	AT3G14370	Downstream	0.831959
AT3G47620	AT2G42720	Downstream	0.83073
AT3G47620	AT2G03090	Downstream	0.830636
AT3G47620	AT4G16370	Downstream	0.830413
AT3G47620	AT1G01620	Downstream	0.828835
AT3G47620	AT2G35190	Downstream	0.828791
AT3G47620	AT5G13730	Downstream	0.827299
AT3G47620	AT1G52695	Downstream	0.826098
AT3G47620	AT5G64530	Downstream	0.826004
AT3G47620	AT2G18300	Downstream	0.822422
AT3G47620	AT3G56620	Downstream	0.821093
AT3G47620	AT1G25440	Downstream	0.82098
AT3G47620	AT1G64770	Downstream	0.820895
AT3G47620	AT4G39770	Downstream	0.818616
AT3G47620	AT3G05220	Downstream	0.818019
AT3G47620	AT5G25190	Downstream	0.816994
AT3G47620	AT5G22090	Downstream	0.816621
AT3G47620	AT2G36810	Downstream	0.815281
AT3G47620	AT5G47060	Downstream	0.814793
AT3G47620	AT1G68670	Downstream	0.814544
AT3G47620	AT1G13460	Downstream	0.81431
AT3G47620	AT3G61150	Downstream	0.813449
AT3G47620	AT1G80530	Downstream	0.812553
AT3G47620	AT4G38470	Downstream	0.812442
AT3G47620	AT1G15800	Downstream	0.812188
AT3G47620	AT1G50280	Downstream	0.811934
AT3G47620	AT3G14067	Downstream	0.811875
AT3G47620	AT1G76160	Downstream	0.811681
AT3G47620	AT1G28190	Downstream	0.811158
AT3G47620	AT2G01930	Downstream	0.810946
AT3G47620	AT3G02580	Downstream	0.810077
AT3G47620	AT1G22370	Downstream	0.809088
AT3G47620	AT5G54530	Downstream	0.808951
AT3G47620	AT1G24070	Downstream	0.808739
AT3G47620	AT5G28770	Downstream	0.808498
AT3G47620	AT3G09710	Downstream	0.808413
AT3G47620	AT3G02830	Downstream	0.808123
AT3G47620	AT4G30190	Downstream	0.807945
AT3G47620	AT5G64780	Downstream	0.807349
AT3G47620	AT1G80610	Downstream	0.806809
AT3G47620	AT1G12010	Downstream	0.805726
AT3G47620	AT5G11260	Downstream	0.805456
AT3G47620	AT1G49780	Downstream	0.805194
AT3G47620	AT5G03640	Downstream	0.804279
AT3G47620	AT3G15340	Downstream	0.80306
AT3G47620	AT3G44610	Downstream	0.802023
AT3G47620	AT1G79950	Downstream	0.801543
AT3G47620	AT2G03340	Downstream	0.801172
AT3G47620	AT1G05010	Downstream	0.800744
AT4G18390	AT2G31070	Downstream	0.915986
AT4G18390	AT1G13260	Downstream	0.915599
AT4G18390	AT5G46690	Downstream	0.913757
AT4G18390	AT3G61470	Downstream	0.9123
AT4G18390	AT5G11060	Downstream	0.906527
AT4G18390	AT1G66980	Downstream	0.903549
AT4G18390	AT1G55670	Downstream	0.899273
AT4G18390	AT5G46110	Downstream	0.887884
AT4G18390	AT4G32980	Downstream	0.881981
AT4G18390	AT4G05180	Downstream	0.876521
AT4G18390	AT1G25440	Downstream	0.871841
AT4G18390	AT4G39350	Downstream	0.871786
AT4G18390	AT2G29090	Downstream	0.871309
AT4G18390	AT1G79040	Downstream	0.870201
AT4G18390	AT5G09870	Downstream	0.868417
AT4G18390	AT1G59218	Downstream	0.867732
AT4G18390	AT1G73830	Downstream	0.866243
AT4G18390	AT3G61970	Downstream	0.862425
AT4G18390	AT2G41250	Downstream	0.861424
AT4G18390	AT5G48190	Downstream	0.852153
AT4G18390	AT5G47840	Downstream	0.844886
AT4G18390	AT1G08465	Downstream	0.84062
AT4G18390	AT2G01570	Downstream	0.839005
AT4G18390	AT2G34620	Downstream	0.833379
AT4G18390	AT1G31800	Downstream	0.832079
AT4G18390	AT4G38970	Downstream	0.83073
AT4G18390	AT1G67090	Downstream	0.828094
AT4G18390	AT1G30210	Downstream	0.826515
AT4G18390	AT2G30570	Downstream	0.825599
AT4G18390	AT2G26580	Downstream	0.823874
AT4G18390	AT5G50160	Downstream	0.823398
AT4G18390	AT1G27480	Downstream	0.822453
AT4G18390	AT5G27290	Downstream	0.815914
AT4G18390	AT1G14685	Downstream	0.814673
AT4G18390	AT1G21500	Downstream	0.814511
AT4G18390	AT1G05140	Downstream	0.813408
AT4G18390	AT3G61870	Downstream	0.809088
AT4G18390	AT5G03040	Downstream	0.808749
AT4G18390	AT5G66770	Downstream	0.808267
AT4G18390	AT3G56940	Downstream	0.807317
AT4G18390	AT5G03760	Downstream	0.805669
AT4G18390	AT1G32470	Downstream	0.804845
AT4G18390	AT2G39730	Downstream	0.803606
AT4G18390	AT2G46870	Downstream	0.803104
AT4G18390	AT1G59124	Downstream	0.802855
AT5G08070	AT2G26580	Downstream	0.955515
AT5G08070	AT2G46820	Downstream	0.951242
AT5G08070	AT1G25440	Downstream	0.942426
AT5G08070	AT5G07240	Downstream	0.932587
AT5G08070	AT1G64355	Downstream	0.931396
AT5G08070	AT5G13730	Downstream	0.928568
AT5G08070	AT5G10150	Downstream	0.922331
AT5G08070	AT3G15840	Downstream	0.919883
AT5G08070	AT4G12970	Downstream	0.917278
AT5G08070	AT1G58807	Downstream	0.917249
AT5G08070	AT5G47380	Downstream	0.91668
AT5G08070	AT4G13500	Downstream	0.915986
AT5G08070	AT1G59124	Downstream	0.915499
AT5G08070	AT4G25050	Downstream	0.911298
AT5G08070	AT3G19680	Downstream	0.910739
AT5G08070	AT1G66980	Downstream	0.910405
AT5G08070	AT5G60970	Downstream	0.909776
AT5G08070	AT1G01320	Downstream	0.909366
AT5G08070	AT5G46690	Downstream	0.909242
AT5G08070	AT5G11060	Downstream	0.908805
AT5G08070	AT3G55110	Downstream	0.908639
AT5G08070	AT2G24160	Downstream	0.907654
AT5G08070	AT1G42550	Downstream	0.906719
AT5G08070	AT2G31070	Downstream	0.906204
AT5G08070	AT1G72610	Downstream	0.905166
AT5G08070	AT1G08465	Downstream	0.904678
AT5G08070	AT5G26000	Downstream	0.903727
AT5G08070	AT3G18890	Downstream	0.901833
AT5G08070	AT5G51110	Downstream	0.901814
AT5G08070	AT4G37980	Downstream	0.900952
AT5G08070	AT2G47400	Downstream	0.90094
AT5G08070	AT5G46110	Downstream	0.899997
AT5G08070	AT5G48790	Downstream	0.899419
AT5G08070	AT3G62830	Downstream	0.897021
AT5G08070	AT4G26530	Downstream	0.896003
AT5G08070	AT5G65730	Downstream	0.895073
AT5G08070	AT1G51402	Downstream	0.894188
AT5G08070	AT4G22200	Downstream	0.893396
AT5G08070	AT2G31390	Downstream	0.892988
AT5G08070	AT3G01510	Downstream	0.892374
AT5G08070	AT5G22740	Downstream	0.891971
AT5G08070	AT5G03760	Downstream	0.89124
AT5G08070	AT3G21055	Downstream	0.889886
AT5G08070	AT5G15780	Downstream	0.889841
AT5G08070	AT2G20570	Downstream	0.888888
AT5G08070	AT1G27040	Downstream	0.888835
AT5G08070	AT1G76100	Downstream	0.887946
AT5G08070	AT3G61470	Downstream	0.886868
AT5G08070	AT4G02530	Downstream	0.885845
AT5G08070	AT3G14370	Downstream	0.884825
AT5G08070	AT4G11900	Downstream	0.884102
AT5G08070	AT3G04670	Downstream	0.883049
AT5G08070	AT3G04870	Downstream	0.882787
AT5G08070	AT3G02550	Downstream	0.882657
AT5G08070	AT5G06390	Downstream	0.88208
AT5G08070	AT5G21482	Downstream	0.881846
AT5G08070	AT2G32690	Downstream	0.880693
AT5G08070	AT2G02070	Downstream	0.880634
AT5G08070	AT1G79040	Downstream	0.879974
AT5G08070	AT3G16520	Downstream	0.879642
AT5G08070	AT1G26150	Downstream	0.879569
AT5G08070	AT4G16590	Downstream	0.879497
AT5G08070	AT5G38410	Downstream	0.879387
AT5G08070	AT2G35260	Downstream	0.879274
AT5G08070	AT1G66970	Downstream	0.878756
AT5G08070	AT2G34340	Downstream	0.878671
AT5G08070	AT1G56510	Downstream	0.877773
AT5G08070	AT3G14850	Downstream	0.877728
AT5G08070	AT1G72600	Downstream	0.87666
AT5G08070	AT1G20020	Downstream	0.875712
AT5G08070	AT4G01130	Downstream	0.875472
AT5G08070	AT3G22380	Downstream	0.875261
AT5G08070	AT3G53920	Downstream	0.875172
AT5G08070	AT1G57770	Downstream	0.874392
AT5G08070	AT5G56320	Downstream	0.874006
AT5G08070	AT5G56850	Downstream	0.873935
AT5G08070	AT4G33470	Downstream	0.87348
AT5G08070	AT5G51550	Downstream	0.873146
AT5G08070	AT2G40480	Downstream	0.872478
AT5G08070	AT1G80610	Downstream	0.872431
AT5G08070	AT1G23310	Downstream	0.872293
AT5G08070	AT2G43010	Downstream	0.871865
AT5G08070	AT4G28640	Downstream	0.871767
AT5G08070	AT5G21430	Downstream	0.871722
AT5G08070	AT1G76890	Downstream	0.871526
AT5G08070	AT4G18390	Downstream	0.871487
AT5G08070	AT1G49750	Downstream	0.871415
AT5G08070	AT2G05070	Downstream	0.871127
AT5G08070	AT3G28070	Downstream	0.870814
AT5G08070	AT2G42600	Downstream	0.870774
AT5G08070	AT4G20170	Downstream	0.870665
AT5G08070	AT1G09390	Downstream	0.870177
AT5G08070	AT5G35170	Downstream	0.869712
AT5G08070	AT3G25730	Downstream	0.868901
AT5G08070	AT3G17040	Downstream	0.866858
AT5G08070	AT4G39350	Downstream	0.866786
AT5G08070	AT5G25980	Downstream	0.866702
AT5G08070	AT1G69730	Downstream	0.866638
AT5G08070	AT1G07440	Downstream	0.864957
AT5G08070	AT1G64680	Downstream	0.864772
AT5G08070	AT4G28750	Downstream	0.864544
AT5G08070	AT2G40020	Downstream	0.863906
AT5G08070	AT1G30210	Downstream	0.863572
AT5G08070	AT1G70710	Downstream	0.863489
AT5G08070	AT4G28720	Downstream	0.863108
AT5G08070	AT1G09340	Downstream	0.862799
AT5G08070	AT3G01480	Downstream	0.862708
AT5G08070	AT5G47840	Downstream	0.86269
AT5G08070	AT1G73870	Downstream	0.862683
AT5G08070	AT2G39730	Downstream	0.861645
AT5G08070	AT4G14540	Downstream	0.861638
AT5G08070	AT4G15440	Downstream	0.861568
AT5G08070	AT5G02030	Downstream	0.861469
AT5G08070	AT5G62670	Downstream	0.860907
AT5G08070	AT5G59220	Downstream	0.860588
AT5G08070	AT1G32470	Downstream	0.860366
AT5G08070	AT3G04730	Downstream	0.859463
AT5G08070	AT5G16030	Downstream	0.859031
AT5G08070	AT5G44670	Downstream	0.85902
AT5G08070	AT1G47620	Downstream	0.858873
AT5G08070	AT1G53233	Downstream	0.858725
AT5G08070	AT1G02205	Downstream	0.858635
AT5G08070	AT2G41310	Downstream	0.858531
AT5G08070	AT4G24660	Downstream	0.85853
AT5G08070	AT1G10920	Downstream	0.858109
AT5G08070	AT3G16250	Downstream	0.857523
AT5G08070	AT2G45190	Downstream	0.857012
AT5G08070	AT5G64660	Downstream	0.856911
AT5G08070	AT3G47295	Downstream	0.856563
AT5G08070	AT3G14100	Downstream	0.85648
AT5G08070	AT2G38540	Downstream	0.856373
AT5G08070	AT1G19670	Downstream	0.856095
AT5G08070	AT2G24270	Downstream	0.855377
AT5G08070	AT3G55130	Downstream	0.855333
AT5G08070	AT4G35060	Downstream	0.855309
AT5G08070	AT2G28580	Downstream	0.85512
AT5G08070	AT1G51110	Downstream	0.855068
AT5G08070	AT1G75450	Downstream	0.854604
AT5G08070	AT1G74940	Downstream	0.854494
AT5G08070	AT5G04770	Downstream	0.854482
AT5G08070	AT2G03550	Downstream	0.854407
AT5G08070	AT4G00180	Downstream	0.854384
AT5G08070	AT5G20935	Downstream	0.854348
AT5G08070	AT1G30690	Downstream	0.854235
AT5G08070	AT5G38430	Downstream	0.85329
AT5G08070	AT1G32080	Downstream	0.852973
AT5G08070	AT3G14210	Downstream	0.852794
AT5G08070	AT4G39710	Downstream	0.852722
AT5G08070	AT5G20700	Downstream	0.852663
AT5G08070	AT2G29090	Downstream	0.852341
AT5G08070	AT2G42790	Downstream	0.852183
AT5G08070	AT1G62780	Downstream	0.851979
AT5G08070	AT4G28780	Downstream	0.851803
AT5G08070	AT5G62570	Downstream	0.851378
AT5G08070	AT4G22753	Downstream	0.850685
AT5G08070	AT5G27320	Downstream	0.849896
AT5G08070	AT4G32480	Downstream	0.849736
AT5G08070	AT1G47380	Downstream	0.849368
AT5G08070	AT5G05690	Downstream	0.849241
AT5G08070	AT4G32980	Downstream	0.848871
AT5G08070	AT1G05190	Downstream	0.848268
AT5G08070	AT1G68590	Downstream	0.848079
AT5G08070	AT1G70760	Downstream	0.847504
AT5G08070	AT2G46830	Downstream	0.846983
AT5G08070	AT3G61640	Downstream	0.846553
AT5G08070	AT3G61700	Downstream	0.846515
AT5G08070	AT1G64380	Downstream	0.84647
AT5G08070	AT4G05180	Downstream	0.845746
AT5G08070	AT2G05760	Downstream	0.845726
AT5G08070	AT5G66770	Downstream	0.845594
AT5G08070	AT5G51720	Downstream	0.845281
AT5G08070	AT1G66940	Downstream	0.845153
AT5G08070	AT2G01570	Downstream	0.844794
AT5G08070	AT3G47620	Downstream	0.844497
AT5G08070	AT5G22800	Downstream	0.843907
AT5G08070	AT5G09870	Downstream	0.843884
AT5G08070	AT3G01500	Downstream	0.843056
AT5G08070	AT3G04760	Downstream	0.842269
AT5G08070	AT1G75690	Downstream	0.84192
AT5G08070	AT3G55630	Downstream	0.841872
AT5G08070	AT1G47610	Downstream	0.841463
AT5G08070	AT4G22570	Downstream	0.841232
AT5G08070	AT3G25690	Downstream	0.84106
AT5G08070	AT2G41680	Downstream	0.840705
AT5G08070	AT5G24930	Downstream	0.839955
AT5G08070	AT1G11850	Downstream	0.839875
AT5G08070	AT3G06880	Downstream	0.839853
AT5G08070	AT2G47940	Downstream	0.839471
AT5G08070	AT4G12730	Downstream	0.83923
AT5G08070	AT3G45050	Downstream	0.837486
AT5G08070	AT3G50820	Downstream	0.837432
AT5G08070	AT1G58848	Downstream	0.836813
AT5G08070	AT3G47430	Downstream	0.83641
AT5G08070	AT4G33070	Downstream	0.835925
AT5G08070	AT2G22990	Downstream	0.835238
AT5G08070	AT1G27480	Downstream	0.835061
AT5G08070	AT4G30240	Downstream	0.83396
AT5G08070	AT4G04640	Downstream	0.833895
AT5G08070	AT3G57600	Downstream	0.833885
AT5G08070	AT2G45680	Downstream	0.833842
AT5G08070	AT3G24550	Downstream	0.833512
AT5G08070	AT1G68660	Downstream	0.833046
[truncated: 1,087 more rows]

## Sheet: Table S6
Table S6. The edge number of down- and upstream genes related to TCPs in the network of A .thaliana
Gene	Downstream genes	Upstream genes
AT5G08070	332	8
AT1G53230	207	4
AT5G60970	198	25
AT3G02150	186	8
AT1G69690	183	9
AT3G15030	162	34
AT5G23280	161	13
AT3G45150	159	0
AT3G47620	152	65
AT3G27010	142	10
AT2G45680	135	28
AT1G35560	127	3
AT5G51910	117	28
AT5G08330	112	30
AT2G31070	111	11
AT1G30210	97	8
AT1G72010	86	0
AT5G41030	50	0
AT4G18390	45	9
AT1G68800	2	3
AT3G18550	2	11
AT1G58100	0	8
AT1G67260	0	1
AT2G37000	0	3
Total *	2766	319
*Note: Some target genes were shared by different TCP family genes.

## Sheet: Table S7
Table S7. The unique and common genes of down- and upstream TCPs in the network of A. thaliana
Downstream genes	Upstream genes	Common genes
AT1G01320	AT5G20240	AT2G46870
AT1G59124	AT5G13790	AT3G61970
AT5G46110	AT3G54340	AT2G45680
AT3G61470	AT5G08070	AT4G24660
AT2G47400	AT5G60970	AT4G32980
AT2G46870	AT4G18390	AT2G26580
AT5G23870	AT1G53230	AT5G60970
AT3G21055	AT4G32980	AT4G00180
AT4G22200	AT5G13790	AT3G15030
AT3G61970	AT1G69120	AT1G53230
AT1G58807	AT4G36920	AT5G08070
AT1G53700	AT1G24260	AT3G47620
AT3G04670	AT1G69120	AT1G13260
AT4G39350	AT2G02450	AT2G02070
AT3G02550	AT1G30210	AT2G20570
AT4G05180	AT1G09530	AT3G24140
AT2G26500	AT3G20770	AT5G11060
AT1G09390	AT2G18160	AT3G57600
AT1G30690	AT1G75390	AT2G41940
AT2G45680	AT1G18570	AT1G30210
AT5G48190	AT4G34590	AT2G31070
AT5G65700	AT3G62420	AT4G36780
AT5G66770	AT5G13790	AT5G23280
AT4G24660	AT2G45660	AT1G33240
AT1G11700	AT5G20240	AT4G18390
AT1G67090	AT3G54340	AT5G16600
AT1G58848	AT1G69120	AT3G45260
AT5G09870	AT5G13790	AT4G27950
AT4G32980	AT5G07310	AT3G59060
AT3G53280	AT1G09530	AT2G43010
AT2G26580	AT3G59060	AT3G57800
AT5G62670	AT3G54990	AT5G08130
AT2G28930	AT1G69120	AT1G19350
AT5G60970	AT4G36920	AT1G49720
AT2G01570	AT1G24260	AT5G08330
AT3G57990	AT2G43010	AT5G62940
AT4G00180	AT2G45660	AT3G27010
AT2G41250	AT5G13790	AT2G02450
AT2G46820	AT2G20570	AT2G01930
AT2G39870	AT1G24260	AT5G28770
AT4G32480	AT1G77080	AT5G11260
AT3G02810	AT1G69120	AT5G24930
AT1G69160	AT4G18390	AT4G17810
AT5G49360	AT5G08070
AT1G79040	AT5G11060
AT1G59218	AT4G24660
AT5G04770	AT1G53230
AT5G27320	AT2G45660
AT2G16400	AT5G13790
AT2G34340	AT3G21890
AT5G21482	AT2G43010
AT5G20700	AT3G59060
AT3G25730	AT5G20240
AT5G11950	AT4G36920
AT2G28840	AT5G13790
AT1G68530	AT1G24260
AT4G18020	AT1G69120
AT3G15030	AT3G54340
AT5G64260	AT5G23280
AT1G66980	AT1G72010
AT1G55670	AT1G09530
AT1G32060	AT3G15030
AT1G53233	AT1G75080
AT2G23760	AT1G53230
AT3G47295	AT2G45680
AT5G40060	AT3G47620
AT3G56940	AT5G61270
AT4G12800	AT5G60970
AT5G54530	AT3G02150
AT1G78460	AT3G27010
AT1G79420	AT1G30210
AT4G14540	AT3G45150
AT5G47390	AT5G08330
AT4G02770	AT1G35560
AT2G44920	AT5G08070
AT4G38580	AT1G69690
AT5G62170	AT5G47660
AT4G16780	AT4G33280
AT5G46910	AT5G13790
AT3G02830	AT1G24260
AT1G53230	AT3G45260
AT1G14685	AT2G43010
AT3G22121	AT1G09530
AT3G63540	AT5G11260
AT1G31330	AT3G59060
AT5G47900	AT1G49720
AT4G35930	AT1G24260
AT1G47610	AT5G20240
AT1G35420	AT5G13790
AT3G16520	AT5G41315
AT4G28720	AT1G69120
AT5G08070	AT2G20570
AT1G30320	AT3G57600
AT5G38420	AT4G24540
AT1G74940	AT2G26580
AT4G30190	AT2G46400
AT1G27080	AT1G18570
AT5G65630	AT5G14340
AT3G02550	AT5G56110
AT5G04770	AT3G30210
AT1G68840	AT3G12720
AT1G08930	AT1G74370
AT5G64260	AT4G27950
AT4G37390	AT1G79180
AT3G02580	AT2G02070
AT5G66770	AT1G30210
AT5G03760	AT3G23240
AT3G47620	AT4G36740
AT1G73870	AT3G12820
AT4G28640	AT1G74840
AT3G19380	AT3G01530
AT1G80130	AT5G16600
AT2G21520	AT5G40330
AT5G03040	AT5G10140
AT4G39770	AT3G23250
AT4G34050	AT3G45170
AT5G66330	AT4G26030
AT2G46330	AT1G68320
AT3G52180	AT4G38620
AT5G66820	AT1G75490
AT3G22380	AT3G54340
AT1G09390	AT5G07310
AT3G50080	AT5G20240
AT3G04670	AT4G36920
AT4G09890	AT1G77080
AT4G17670	AT2G43010
AT5G64660	AT1G69120
AT1G76185	AT1G24260
AT3G09710	AT1G33240
AT1G27040	AT5G13790
AT1G04240	AT1G03840
AT1G04310	AT1G69120
AT2G41250	AT5G13790
AT4G39350	AT2G45660
AT5G62570	AT5G61850
AT5G57000	AT1G24260
AT4G17340	AT3G54340
AT2G39950	AT5G20240
AT4G14680	AT3G45150
AT5G10550	AT4G38910
AT3G28917	AT3G46070
AT5G27030	AT3G59060
AT5G58620	AT1G09530
AT4G17460	AT4G36920
AT1G76180	AT2G43010
AT4G23490	AT5G13790
AT1G76890	AT2G20180
AT3G58990	AT1G69120
AT3G52840	AT1G24260
AT2G45470	AT3G50700
AT3G14100	AT1G75390
AT3G05120	AT1G69690
AT1G20460	AT5G08330
AT3G25730	AT5G28770
AT4G20940	AT4G24020
AT3G15510	AT1G69570
AT2G44940	AT3G47620
AT1G75800	AT3G55370
AT2G39870	AT1G35560
AT1G13260	AT5G23280
AT4G16780	AT2G02080
AT5G59220	AT1G13260
AT5G54530	AT3G02150
AT1G14685	AT5G62940
AT5G27320	AT5G44160
AT4G38470	AT1G14580
AT5G19140	AT2G45680
AT4G20170	AT1G72010
AT1G07090	AT3G45610
AT5G67290	AT5G61270
AT5G09870	AT4G00050
AT4G16600	AT5G03150
AT3G27350	AT2G02070
AT3G63280	AT1G03970
AT1G71720	AT5G44080
AT5G64740	AT1G03840
AT2G47180	AT3G27010
AT1G56430	AT2G01930
AT2G45680	AT1G75080
AT1G73830	AT4G36780
AT1G09350	AT4G18890
AT4G30240	AT1G09540
AT1G49780	AT4G34590
AT1G69270	AT1G69010
AT3G63010	AT2G18160
AT4G30190	AT1G19350
AT4G31550	AT5G08070
AT4G30780	AT3G62420
AT5G19780	AT4G36730
AT3G24550	AT4G28800
AT4G26690	AT4G28811
AT1G25440	AT4G28815
AT5G50900	AT4G28790
AT5G20110	AT5G10140
AT5G04020	AT5G08130
AT3G53420	AT4G21030
AT5G13700	AT5G66730
AT4G38580	AT2G28810
AT5G65420	AT1G55110
AT5G47560	AT3G09230
AT2G01570	AT3G23250
AT2G35970	AT3G13810
AT5G47370	AT5G57150
AT1G75680	AT4G01680
AT1G02660	AT1G51700
AT1G15740	AT1G16490
AT5G13300	AT1G69120
AT2G05790	AT5G61850
AT1G76160	AT4G32980
AT2G34340	AT5G08070
AT1G30320	AT2G31070
AT1G56220	AT5G11060
AT5G51910	AT3G61970
AT5G11790	AT2G46870
AT1G72600	AT1G55110
AT1G49600	AT5G52170
AT3G53950	AT2G26580
AT4G39800	AT1G53230
AT3G19130	AT3G15030
AT5G06390	AT4G24660
AT1G06170	AT4G00180
AT4G35060	AT1G30210
AT1G75060	AT2G20570
AT1G74940	AT1G09530
AT1G01320	AT4G36920
AT2G26580	AT3G54340
AT5G46110	AT5G20240
AT4G11900	AT2G43010
AT1G70760	AT1G69120
AT1G08380	AT3G59060
AT2G02070	AT5G13790
AT3G15840	AT1G24260
AT5G60970	AT5G41315
AT2G32690	AT2G46270
AT1G58807	AT4G34590
AT5G51550	AT1G69570
AT3G22380	AT5G15830
AT5G38430	AT2G18160
AT4G00180	AT1G75390
AT1G20020	AT3G10800
AT3G61470	AT2G04038
AT2G42220	AT1G79180
AT4G37925	AT2G01930
AT2G46820	AT5G02460
AT2G47400	AT1G19350
AT4G13500	AT3G55370
AT3G23440	AT1G32150
AT1G67740	AT3G27010
AT1G52230	AT5G23280
AT2G30570	AT2G40340
AT1G15260	AT1G32640
AT3G21055	AT2G02070
AT2G46870	AT5G25390
AT1G55670	AT5G20240
AT1G59124	AT3G54340
AT1G11700	AT1G19350
AT1G13260	AT4G36920
AT1G04800	AT2G43010
AT3G16250	AT1G09530
AT2G40480	AT1G69690
AT1G59218	AT3G59060
AT1G58848	AT1G24260
AT1G30690	AT1G69120
AT1G53700	AT2G20180
AT3G11090	AT5G62320
AT2G45680	AT4G17980
AT1G08465	AT2G43010
AT4G24930	AT5G13790
AT5G08070	AT1G69120
AT2G20570	AT5G61850
AT3G05370	AT4G17810
AT1G32060	AT2G41940
AT3G11410	AT4G24660
AT3G04670	AT1G53230
AT1G09390	AT5G08070
AT3G14420	AT2G31070
AT4G25990	AT1G74370
AT5G40060	AT4G00180
AT4G22200	AT2G46870
AT4G28750	AT5G56860
AT5G38410	AT3G15030
AT1G27480	AT2G20570
AT1G66980	AT2G26580
AT4G39350	AT5G52170
AT5G45680	AT3G57800
AT4G14680	AT4G36870
AT3G24140	AT1G30210
AT1G63360	AT5G24930
AT5G02940	AT3G24140
AT1G35420	AT2G02070
AT2G41250	AT3G02150
AT1G14685	AT3G54340
AT3G02810	AT5G07310
AT5G48190	AT3G20770
AT1G68840	AT5G20240
AT1G32470	AT5G61850
AT3G55130	AT2G43010
AT5G44670	AT5G13790
AT1G66940	AT1G72050
AT4G32980	AT3G02150
AT3G57990	AT3G15030
AT2G45670	AT5G60970
AT4G24660	AT1G69690
AT5G47560	AT5G08070
AT4G12970	AT1G35560
AT5G05690	AT3G54340
AT1G53233	AT5G07310
AT3G02550	AT3G20770
AT1G17220	AT5G20240
AT5G64660	AT5G61850
AT1G68590	AT2G43010
AT4G17670	AT5G13790
AT1G47610	AT1G72050
AT5G43470	AT3G02150
AT3G56940	AT3G15030
AT5G38420	AT5G60970
AT3G14440	AT1G69690
AT5G49360	AT5G08070
AT2G05760	AT1G35560
AT3G01310
AT5G11060
AT3G57600
AT1G20340
AT5G20700
AT5G59220
AT5G27320
AT4G02770
AT3G46780
AT4G16600
AT4G03280
AT4G32480
AT2G22990
AT5G26000
AT5G04770
AT3G63280
AT1G73870
AT5G47060
AT5G21482
AT3G63140
AT5G10550
AT2G34860
AT5G09660
AT2G44920
AT5G57180
AT3G22121
AT2G01570
AT1G76100
AT3G45050
AT1G42550
AT1G64680
AT4G05180
AT5G27300
AT4G34610
AT5G66570
AT1G42970
AT4G26520
AT5G09870
AT5G04140
AT1G78460
AT3G26180
AT5G46690
AT5G47380
AT4G38580
AT3G58850
AT3G50270
AT2G31390
AT2G26500
AT1G25440
AT1G79040
AT5G13730
AT3G28070
AT4G04640
AT2G41940
AT5G62170
AT2G39870
AT4G32295
AT4G10340
AT4G27600
AT1G79420
AT1G29930
AT1G75800
AT2G03550
AT3G61700
AT1G18730
AT1G02205
AT3G53420
AT2G46830
AT4G38970
AT5G66770
AT5G64260
AT3G47295
AT4G21445
AT1G01630
AT5G36700
AT5G36790
AT3G02830
AT2G38330
AT3G55800
AT3G23750
AT1G21500
AT2G06520
AT2G20260
AT1G30210
AT5G64740
AT2G43560
AT3G05220
AT4G09010
AT2G44670
AT5G01530
AT3G53720
AT1G32080
AT4G30240
AT5G28500
AT5G01820
AT1G64355
AT1G16510
AT2G31070
AT1G01950
AT1G33260
AT4G36180
AT4G14540
AT5G54630
AT4G10060
AT3G01480
AT4G21210
AT3G25730
AT2G05620
AT2G28605
AT1G74940
AT4G36780
AT4G22570
AT4G39350
AT1G14685
AT5G23280
AT3G47620
AT3G53950
AT4G17340
AT5G21940
AT5G54530
AT4G37390
AT2G39870
AT1G27040
AT3G15500
AT4G39350
AT5G64260
AT4G35780
AT2G21520
AT4G21970
AT1G76890
AT5G49360
AT4G39800
AT3G04670
AT3G63280
AT2G45470
AT1G14685
AT4G32480
AT2G05160
AT5G03760
AT1G73870
AT4G09890
AT3G15510
AT3G22104
AT1G69270
AT5G51550
AT1G01950
AT3G02810
AT1G09390
AT1G52890
AT5G65630
AT4G28640
AT5G10550
AT1G47520
AT5G48190
AT1G01320
AT1G53840
AT3G13650
AT3G08530
AT2G39950
AT1G16510
AT5G66770
AT3G27350
AT4G39770
AT5G02220
AT2G41250
AT3G11660
AT5G11230
AT5G22740
AT2G37640
AT1G15740
AT1G73830
AT3G02550
AT5G19140
AT1G75640
AT3G50530
AT4G17670
AT1G08930
AT3G50080
AT5G47390
AT4G34050
AT2G23460
AT1G68840
AT1G76180
AT3G22380
AT1G80130
AT3G01510
AT3G19380
AT5G59220
AT4G01070
AT4G30780
AT5G64660
AT5G03040
AT5G21482
AT1G80610
AT1G02660
AT3G52840
AT1G01630
AT4G20940
AT1G69160
AT1G74940
AT4G23490
AT1G15800
AT4G22570
AT4G20170
AT2G05760
AT5G04770
AT3G09710
AT1G72430
AT3G05120
AT1G49600
AT5G51910
AT4G31550
AT5G27320
AT5G67350
AT5G09870
AT5G61570
AT2G45430
AT2G39010
AT1G04240
AT3G13750
AT1G53700
AT2G25520
AT4G20070
AT1G04310
AT1G02640
AT1G65590
AT1G80530
AT3G57880
AT5G44680
AT3G57040
AT3G44610
AT3G12600
AT2G17040
AT2G41310
AT1G13260
AT4G39010
AT1G21050
AT2G38070
AT4G26140
AT1G56110
AT1G75060
AT1G25440
AT2G40610
AT2G45680
AT5G47370
AT5G55580
AT5G62170
AT1G27100
AT1G75450
AT1G18400
AT5G25620
AT5G16500
AT1G10130
AT5G64740
AT5G65420
AT4G38470
AT1G79110
AT3G63200
AT1G76160
AT4G28720
AT1G52290
AT4G38580
AT4G14680
AT4G36540
AT4G36180
AT5G43270
AT2G26250
AT1G02610
AT4G35060
AT2G28780
AT4G17800
AT3G52720
AT1G06170
AT5G10510
AT3G14850
AT5G50900
AT4G30240
AT2G42900
AT1G77390
AT2G42150
AT3G20640
AT2G30520
AT1G29980
AT4G38730
AT3G58850
AT3G56620
AT5G06390
AT3G63180
AT3G50340
AT3G16690
AT1G27390
AT2G30590
AT5G06470
AT2G05790
AT5G25190
AT3G19130
AT2G47260
AT2G45680
AT1G01950
AT1G53700
AT5G51550
AT3G04670
AT1G18400
AT1G73830
AT3G08530
AT5G19140
AT4G01070
AT3G63280
AT4G28640
AT2G41250
AT1G68840
AT1G27040
AT4G39350
AT2G39950
AT5G22740
AT5G02220
AT1G14685
AT5G48190
AT3G02810
AT3G47620
AT5G27320
AT1G09390
AT3G27350
AT1G69270
AT5G21482
AT5G04770
AT3G01510
AT2G45470
AT2G05760
AT5G64740
AT1G73870
AT5G64660
AT5G66770
AT5G54530
AT4G23490
AT3G57040
AT2G41310
AT1G53840
AT4G32480
AT4G20170
AT4G34050
AT5G47390
AT2G34340
AT3G04070
AT1G04990
AT5G20700
AT1G72430
AT5G09870
AT1G74940
AT4G39770
AT5G62470
AT4G38580
AT1G13260
AT2G01570
AT4G20070
AT2G36390
AT5G03640
AT1G80530
AT5G53290
AT5G67350
AT5G44670
AT3G21240
AT3G44990
AT3G56620
AT5G50900
AT1G33240
AT3G20640
AT4G10040
AT2G40900
AT4G26140
AT1G15800
AT1G13110
AT2G17040
AT3G58850
AT1G10130
AT5G58620
AT4G36180
AT3G05220
AT1G49780
AT3G45040
AT5G18930
AT4G38470
AT4G39010
AT5G46690
AT2G20570
AT4G11900
AT4G16860
AT1G08465
AT4G02420
AT4G24660
AT5G11060
AT4G32980
AT2G26580
AT4G24120
AT3G15840
AT2G03550
AT1G66980
AT5G07240
AT5G64770
AT3G46670
AT5G60970
AT1G49750
AT1G63360
AT4G13410
AT5G43470
AT5G02940
AT1G18810
AT5G28030
AT1G19670
AT5G65730
AT4G37980
AT3G45140
AT1G72610
AT3G01500
AT4G08870
AT3G28220
AT4G28780
AT2G38540
AT4G22200
AT3G14210
AT1G69730
AT2G45430
AT5G21430
AT2G28580
AT4G22753
AT3G50270
AT5G40380
AT1G60260
AT1G05280
AT3G24140
AT5G25040
AT1G66970
AT1G51805
AT3G62410
AT2G29360
AT2G36630
AT5G50160
AT1G52000
AT5G25980
AT1G76080
AT1G59124
AT4G16990
AT1G67865
AT1G76500
AT4G13810
AT2G41940
AT1G23130
AT1G13590
AT3G62750
AT4G13500
AT2G46870
AT5G24155
AT1G70820
AT4G26530
AT1G52400
AT3G26180
AT1G29720
AT1G33930
AT3G26740
AT3G23470
AT2G39850
AT5G09660
AT3G54890
AT1G15260
AT1G21500
AT3G50820
AT4G18390
AT3G55130
AT5G36790
AT4G12800
AT5G20935
AT3G20590
AT1G57770
AT3G52310
AT4G18220
AT3G15360
AT4G13493
AT1G03130
AT4G09010
AT2G29170
AT5G43740
AT1G01320
AT3G55110
AT1G12160
AT4G28750
AT4G21210
AT5G45820
AT3G17070
AT1G62630
AT3G24240
AT1G24148
AT1G61190
AT1G52230
AT5G35170
AT4G37390
AT2G45685
AT5G62570
AT2G39950
AT4G30190
AT1G02670
AT4G28640
AT5G03760
AT5G03190
AT4G39350
AT5G65630
AT2G45680
AT3G02550
AT3G04670
AT2G32930
AT5G66770
AT1G08930
AT5G10550
AT5G20700
AT5G51550
AT3G09710
AT5G64660
AT1G13260
AT1G52890
AT4G34050
AT3G24550
AT4G32480
AT3G47620
AT1G27040
AT5G02220
AT2G21520
AT1G69270
AT1G02660
AT5G27320
AT3G50080
AT1G06170
AT3G54050
AT4G20070
AT4G20170
AT1G80130
AT4G09890
AT1G30690
AT1G79110
AT3G15500
AT4G17670
AT5G22740
AT5G21482
AT1G68840
AT3G22380
AT1G52880
AT5G03040
AT4G23490
AT5G64740
AT4G39800
AT4G30780
AT5G49360
AT4G20940
AT3G08670
AT4G31550
AT5G59220
AT3G25870
AT2G39870
AT5G19140
AT5G04020
AT4G38470
AT1G73870
AT5G01520
AT3G15510
AT5G58620
AT3G54000
AT5G04770
AT1G76890
AT5G19780
AT1G08920
AT5G21940
AT5G09870
AT2G33280
AT5G03720
AT5G53110
AT1G72430
AT3G12600
AT3G19380
AT4G26690
AT5G06390
AT2G45470
AT3G27210
AT4G38580
AT3G57040
AT5G47370
AT2G41250
AT1G49600
AT2G01180
AT1G77390
AT3G51990
AT3G63010
AT4G36180
AT2G36220
AT5G65920
AT5G65420
AT3G27350
AT1G04310
AT1G15740
AT4G25470
AT2G27820
AT5G48190
AT1G02610
AT5G50900
AT1G75800
AT2G36390
AT5G64260
AT4G38680
AT5G13300
AT1G75060
AT1G47610
AT1G14685
AT3G05120
AT3G19130
AT1G76160
AT5G05690
AT1G14520
AT1G49780
AT1G25440
AT5G03650
AT1G04150
AT5G54530
AT5G16600
AT4G17800
AT1G74940
AT1G73830
AT2G22840
AT4G20180
AT4G02075
AT2G42040
AT1G12610
AT4G30240
AT2G36770
AT3G15840
AT5G15410
AT1G53700
AT4G37980
AT5G51550
AT2G32870
AT2G01570
AT1G13260
AT3G45260
AT1G10585
AT3G44880
AT5G11060
AT1G78460
AT1G44350
AT3G14440
AT3G10130
AT3G01510
AT3G57990
AT2G43340
AT1G70710
AT5G22740
AT1G64380
AT5G44670
AT1G01260
AT1G73870
AT1G30690
AT2G40480
AT1G68840
AT3G52310
AT3G47620
AT4G39350
AT3G22380
AT3G50530
AT1G02810
AT2G45680
AT1G80690
AT2G45470
AT1G11700
AT5G66330
AT2G45640
AT1G53890
AT4G11890
AT3G11660
AT1G58200
AT1G09390
AT3G12150
AT5G43260
AT5G19540
AT4G28640
AT5G11840
AT1G80610
AT1G14685
AT5G66400
AT5G62670
AT2G22190
AT5G48190
AT2G26580
AT3G23030
AT2G36630
AT3G02810
AT3G04670
AT5G51910
AT3G14100
AT1G76650
AT1G75680
AT2G41310
AT5G62570
AT5G04770
AT5G21482
AT3G09710
AT5G64660
AT5G27320
AT5G40460
AT4G32480
AT1G02205
AT1G53870
AT5G11790
AT2G20920
AT5G20700
AT5G42630
AT5G66770
AT5G62260
AT2G20570
AT1G79110
AT1G70410
AT2G05760
AT2G20515
AT3G14850
AT4G18830
AT4G27950
AT3G11700
AT1G61660
AT3G27350
AT5G09870
AT5G23870
AT4G28490
AT2G24860
AT1G79530
AT4G29080
AT5G06839
AT3G03870
AT1G23130
AT3G59060
AT4G31380
AT4G18020
AT5G02580
AT3G46670
AT1G76160
AT2G43010
AT4G20070
AT2G31390
AT1G28110
AT4G35060
AT5G50375
AT1G64360
AT1G13460
AT4G01940
AT1G09240
AT3G26280
AT3G63450
AT5G11950
AT1G49970
AT4G28720
AT4G17840
AT4G17610
AT2G28250
AT5G61150
AT5G11230
AT1G67865
AT1G75430
AT4G23620
AT5G18930
AT1G49580
AT1G47610
AT3G20310
AT4G38470
AT2G41250
AT4G00780
AT1G69850
AT4G38580
AT5G47840
AT3G23820
AT5G44000
AT3G55110
AT4G22260
AT5G19780
AT2G18860
AT5G54530
AT3G02830
AT5G49940
AT5G64260
AT3G53420
AT5G33300
AT1G56510
AT1G73830
AT1G07050
AT1G02475
AT4G28240
AT5G05690
AT2G44940
AT3G57040
AT3G57800
AT4G03410
AT3G04000
AT5G64740
AT5G23430
AT1G74940
AT5G06610
AT1G42550
AT2G23430
AT5G03010
AT1G28140
AT3G54870
AT3G53280
AT4G13564
AT4G19390
AT5G19090
AT4G37730
AT2G23840
AT4G02260
AT3G19900
AT5G11590
AT5G27000
AT5G60970
AT5G20540
AT1G25440
AT2G46820
AT5G47840
AT5G51110
AT5G38430
AT4G13500
AT1G01320
AT5G66330
AT1G66980
AT3G15840
AT4G13493
AT3G26290
AT5G36790
AT5G48790
AT5G60970
AT5G51550
AT1G72610
AT2G45680
AT1G07430
AT5G23210
AT4G02530
AT1G63360
AT1G30690
AT4G27820
AT3G04870
AT2G41680
AT5G56850
AT2G26580
AT4G01690
AT5G07240
AT5G62170
AT1G72600
AT1G70760
AT5G46580
AT3G47650
AT2G46830
AT3G53920
AT5G20935
AT5G21430
AT2G34860
AT1G20020
AT4G39350
AT5G66770
AT4G28750
AT1G04800
AT4G11900
AT1G18810
AT3G04070
AT4G16590
AT1G75450
AT1G09340
AT3G45050
AT5G40060
AT2G30424
AT1G68590
AT1G75690
AT5G46690
AT2G20570
AT1G58602
AT2G02070
AT5G03040
AT5G08070
AT1G62780
AT1G14685
AT5G04770
AT1G13260
AT1G73830
AT5G51910
AT4G24930
AT4G17560
AT2G22190
AT4G12970
AT5G06390
AT4G32980
AT4G31380
AT2G39870
AT5G03760
AT5G48190
AT1G33930
AT4G25990
AT1G74940
AT5G09870
AT1G43560
AT3G22380
AT3G05730
AT2G47910
AT3G53720
AT2G39250
AT3G09710
AT4G33470
AT3G49260
AT4G39770
AT1G50450
AT5G45060
AT4G38580
AT1G28330
AT3G62910
AT4G21210
AT3G26744
AT1G73870
AT4G26520
AT3G22121
AT2G29360
AT3G50270
AT1G53233
AT5G49360
AT3G47430
AT4G34720
AT2G21530
AT5G19220
AT1G76080
AT1G05280
AT1G01080
AT5G36120
AT4G27600
AT5G13700
AT5G06610
AT1G23040
AT1G49750
AT2G41250
AT1G57770
AT4G13410
AT4G34950
AT5G11060
AT3G57800
AT5G27290
AT1G45474
AT2G44870
AT3G21950
AT5G06839
AT2G01870
AT5G64660
AT1G32470
AT2G44670
AT3G14420
AT5G45680
AT1G52220
AT5G22800
AT3G02550
AT1G65800
AT4G35060
AT3G55250
AT3G61470
AT4G39970
AT4G38730
AT1G69850
AT2G17240
AT3G11090
AT4G24090
AT3G27350
AT4G37970
AT1G22690
AT1G05140
AT3G29230
AT5G08130
AT1G71500
AT4G24660
AT4G26530
AT3G13740
AT3G14415
AT1G68660
AT1G61190
AT4G39350
AT1G14685
AT1G27040
AT1G13260
AT1G53700
AT2G21520
AT5G49360
AT1G51940
AT4G12730
AT5G03760
AT2G41250
AT5G66770
AT3G57990
AT5G65630
AT5G10550
AT3G26290
AT4G22780
AT1G04310
AT3G11410
AT4G20170
AT3G08670
AT3G63280
AT1G33240
AT4G35780
AT3G52180
AT2G45680
AT1G19220
AT1G69270
AT1G52890
AT5G22740
AT1G73830
AT5G48190
AT4G28640
AT3G02550
AT5G02580
AT5G56040
AT2G23460
AT2G40610
AT1G79420
AT5G09870
AT4G39350
AT5G54670
AT4G20940
AT1G06170
AT2G42880
AT5G62670
AT2G39950
AT3G47620
AT3G11580
AT3G04670
AT1G34370
AT4G17340
AT5G11790
AT2G01570
AT4G14680
AT2G45470
AT4G34050
AT1G68840
AT2G39870
AT3G14370
AT4G20070
AT5G19140
AT3G15220
AT1G19350
AT5G47050
AT1G80530
AT1G73870
AT4G23490
AT2G05760
AT1G56600
AT5G04770
AT1G49720
AT3G58850
AT1G80130
AT3G13870
AT4G09590
AT3G51990
AT2G44670
AT4G31550
AT3G15510
AT3G22380
AT1G55210
AT3G27350
AT1G28330
AT5G20190
AT4G12420
AT2G41310
AT1G07870
AT1G01950
AT4G39800
AT3G27820
AT3G50240
AT2G31560
AT4G22570
AT3G12600
AT5G27320
AT5G05690
AT1G78020
AT1G69310
AT1G02610
AT4G36180
AT5G08330
AT3G63180
AT5G58500
AT5G64740
AT3G04420
AT5G60680
AT3G05120
AT1G09390
AT1G70550
AT5G21940
AT5G02220
AT1G14685
AT1G09350
AT1G25440
AT1G75450
AT3G05220
AT2G30520
AT5G03640
AT1G74940
AT1G09170
AT2G17040
AT4G38680
AT1G15800
AT1G01620
AT4G30780
AT3G19130
AT3G50340
AT5G62940
AT4G30240
AT2G23440
AT3G17580
AT1G49780
AT2G33280
AT3G58690
AT5G54530
AT3G59660
AT3G02130
AT5G47220
AT3G57040
AT1G79950
AT3G14200
AT3G44990
AT3G61970
AT1G53700
AT1G22330
AT2G18790
AT2G44430
AT5G47560
AT1G11700
AT3G04670
AT3G01510
AT3G02550
AT2G40480
AT3G11690
AT5G66330
AT3G23440
AT4G28640
AT2G41250
AT5G03760
AT2G44670
AT5G64660
AT5G64260
AT3G11410
AT1G73870
AT3G22380
AT1G76890
AT4G23890
AT3G53420
AT5G11230
AT5G49360
AT4G32480
AT3G27010
AT3G19580
AT1G27040
AT1G52890
AT4G30490
AT3G19680
AT1G34770
AT3G23030
AT2G45680
AT1G30690
AT1G03610
AT2G02070
AT4G37390
AT1G68840
AT4G17460
AT1G79420
AT1G76185
AT4G27960
AT4G27950
AT2G34340
AT5G65700
AT4G20170
AT3G13650
AT5G27320
AT4G31380
AT3G16830
AT2G39870
AT4G01070
AT1G09390
AT5G62570
AT5G51550
AT5G06390
AT4G31550
AT2G46830
AT4G09890
AT5G66770
AT5G22740
AT1G29640
AT3G04730
AT1G76650
AT5G54530
AT4G34050
AT5G48190
AT2G24570
AT1G01630
AT4G21960
AT5G20700
AT4G20940
AT4G38470
AT2G45470
AT1G75800
AT5G44670
AT1G01260
AT1G80610
AT5G04770
AT3G11580
AT4G17340
AT1G13260
AT3G02810
AT5G40460
AT1G08920
AT5G42020
AT2G05760
AT2G35710
AT1G76160
AT5G59220
AT1G74510
AT4G17670
AT3G50080
AT3G53950
AT3G04070
AT5G21482
AT3G60190
AT4G18020
AT3G27350
AT5G09870
AT5G23870
AT4G16146
AT5G10550
AT1G73830
AT5G44040
AT3G24550
AT1G01320
AT4G39350
AT4G12730
AT1G80530
AT1G07050
AT4G30190
AT1G49780
AT4G35060
AT4G14680
AT3G58100
AT4G27430
AT5G67350
AT3G02130
AT3G09710
AT1G15740
AT1G16510
AT1G04990
AT4G38580
AT1G47610
AT5G03040
AT5G60760
AT2G34070
AT4G28720
AT4G27000
AT4G30240
AT1G01950
AT5G06690
AT1G12110
AT5G05690
AT3G28070
AT5G19090
AT1G28330
AT4G21910
AT1G75810
AT3G14370
AT1G25440
AT2G44940
AT1G14685
AT1G55210
AT4G34230
AT5G03720
AT3G25870
AT3G12600
AT4G02940
AT5G47060
AT3G15510
AT5G64740
AT5G50900
AT3G63180
AT3G54320
AT2G14080
AT5G01240
AT5G16030
AT1G73830
AT5G11230
AT4G32340
AT5G61660
AT3G17510
AT1G30690
AT3G51600
AT1G01950
AT1G16510
AT3G01960
AT3G47620
AT1G52890
AT3G02550
AT5G22740
AT1G15740
AT5G27200
AT3G01070
AT5G66770
AT5G65630
AT2G45680
AT5G65130
AT5G03720
AT1G51940
AT5G64660
AT2G05520
AT2G33280
AT2G05760
AT1G13260
AT5G59080
AT4G20940
AT2G05380
AT2G46820
AT2G45470
AT3G52180
AT4G35780
AT1G69160
AT2G39950
AT1G19350
AT1G19220
AT5G16600
AT5G62260
AT5G09870
AT4G17340
AT3G01490
AT2G02450
AT2G17040
AT5G64740
AT1G30110
AT3G60490
AT3G52290
AT3G02810
AT1G69270
AT3G27350
AT5G57920
AT5G64260
AT5G27320
AT3G13510
AT5G51490
AT4G23490
AT1G01260
AT5G03760
AT4G39350
AT4G38770
AT4G20170
AT5G19140
AT2G26410
AT4G32030
AT3G25870
AT2G18860
AT1G68840
AT3G04670
AT5G02100
AT4G31550
AT3G19380
AT1G73870
AT5G58620
AT1G12990
AT1G44350
AT3G52840
AT4G32480
AT5G10550
AT3G22380
AT3G58850
AT3G10120
AT1G09390
AT1G08920
AT4G28720
AT5G02220
AT1G47610
AT3G01310
AT2G35690
AT4G16590
AT1G09170
AT4G17670
AT4G20070
AT4G28640
AT1G33240
AT1G70290
AT5G58500
AT3G14370
AT2G42720
AT2G03090
AT4G16370
AT1G01620
AT2G35190
AT5G13730
AT1G52695
AT5G64530
AT2G18300
AT3G56620
AT1G25440
AT1G64770
AT4G39770
AT3G05220
AT5G25190
AT5G22090
AT2G36810
AT5G47060
AT1G68670
AT1G13460
AT3G61150
AT1G80530
AT4G38470
AT1G15800
AT1G50280
AT3G14067
AT1G76160
AT1G28190
AT2G01930
AT3G02580
AT1G22370
AT5G54530
AT1G24070
AT5G28770
AT3G09710
AT3G02830
AT4G30190
AT5G64780
AT1G80610
AT1G12010
AT5G11260
AT1G49780
AT5G03640
AT3G15340
AT3G44610
AT1G79950
AT2G03340
AT1G05010
AT2G31070
AT1G13260
AT5G46690
AT3G61470
AT5G11060
AT1G66980
AT1G55670
AT5G46110
AT4G32980
AT4G05180
AT1G25440
AT4G39350
AT2G29090
AT1G79040
AT5G09870
AT1G59218
AT1G73830
AT3G61970
AT2G41250
AT5G48190
AT5G47840
AT1G08465
AT2G01570
AT2G34620
AT1G31800
AT4G38970
AT1G67090
AT1G30210
AT2G30570
AT2G26580
AT5G50160
AT1G27480
AT5G27290
AT1G14685
AT1G21500
AT1G05140
AT3G61870
AT5G03040
AT5G66770
AT3G56940
AT5G03760
AT1G32470
AT2G39730
AT2G46870
AT1G59124
AT2G26580
AT2G46820
AT1G25440
AT5G07240
AT1G64355
AT5G13730
AT5G10150
AT3G15840
AT4G12970
AT1G58807
AT5G47380
AT4G13500
AT1G59124
AT4G25050
AT3G19680
AT1G66980
AT5G60970
AT1G01320
AT5G46690
AT5G11060
AT3G55110
AT2G24160
AT1G42550
AT2G31070
AT1G72610
AT1G08465
AT5G26000
AT3G18890
AT5G51110
AT4G37980
AT2G47400
AT5G46110
AT5G48790
AT3G62830
AT4G26530
AT5G65730
AT1G51402
AT4G22200
AT2G31390
AT3G01510
AT5G22740
AT5G03760
AT3G21055
AT5G15780
AT2G20570
AT1G27040
AT1G76100
AT3G61470
AT4G02530
AT3G14370
AT4G11900
AT3G04670
AT3G04870
AT3G02550
AT5G06390
AT5G21482
AT2G32690
AT2G02070
AT1G79040
AT3G16520
AT1G26150
AT4G16590
AT5G38410
AT2G35260
AT1G66970
AT2G34340
AT1G56510
AT3G14850
AT1G72600
AT1G20020
AT4G01130
AT3G22380
AT3G53920
AT1G57770
AT5G56320
AT5G56850
AT4G33470
AT5G51550
AT2G40480
AT1G80610
AT1G23310
AT2G43010
AT4G28640
AT5G21430
AT1G76890
AT4G18390
AT1G49750
AT2G05070
AT3G28070
AT2G42600
AT4G20170
AT1G09390
AT5G35170
AT3G25730
AT3G17040
AT4G39350
AT5G25980
AT1G69730
AT1G07440
AT1G64680
AT4G28750
AT2G40020
AT1G30210
AT1G70710
AT4G28720
AT1G09340
AT3G01480
AT5G47840
AT1G73870
AT2G39730
AT4G14540
AT4G15440
AT5G02030
AT5G62670
AT5G59220
AT1G32470
AT3G04730
AT5G16030
AT5G44670
AT1G47620
AT1G53233
AT1G02205
AT2G41310
AT4G24660
AT1G10920
AT3G16250
AT2G45190
AT5G64660
AT3G47295
AT3G14100
AT2G38540
AT1G19670
AT2G24270
AT3G55130
AT4G35060
AT2G28580
AT1G51110
AT1G75450
AT1G74940
AT5G04770
AT2G03550
AT4G00180
AT5G20935
AT1G30690
AT5G38430
AT1G32080
AT3G14210
AT4G39710
AT5G20700
AT2G29090
AT2G42790
AT1G62780
AT4G28780
AT5G62570
AT4G22753
AT5G27320
AT4G32480
AT1G47380
AT5G05690
AT4G32980
AT1G05190
AT1G68590
AT1G70760
AT2G46830
AT3G61640
AT3G61700
AT1G64380
AT4G05180
AT2G05760
AT5G66770
AT5G51720
AT1G66940
AT2G01570
AT3G47620
AT5G22800
AT5G09870
AT3G01500
AT3G04760
AT1G75690
AT3G55630
AT1G47610
AT4G22570
AT3G25690
AT2G41680
AT5G24930
AT1G11850
AT3G06880
AT2G47940
AT4G12730
AT3G45050
AT3G50820
AT1G58848
AT3G47430
AT4G33070
AT2G22990
AT1G27480
AT4G30240
AT4G04640
AT3G57600
AT2G45680
AT3G24550
AT1G68660
[truncated: 768 more rows]

## Sheet: Table S8
Table S8. The absolute expression values of TCP family genes in A. thaliana under Blue-Red Light treatment from the Arabidopsis eFP Browser.
Gene	blue1h	blue6h	red1h	red6h
AT5G08330(TCP21)	27.4	29.3	24.9	32.25
AT5G23280(TCP7)	22.1	28.45	21.25	28.2
AT5G41030(TCP6)	0.4	0.85	0.25	0.4
AT5G51910(TCP19)	8.05	12.6	6.95	10.7
AT1G53230(TCP23)	22.05	36.55	16.5	36.3
AT1G58100(TCP8)	34.55	34.35	35.15	35.5
AT1G69690(TCP15)	21.65	23.05	22.6	21.9
AT1G72010(TCP22)	45	45.35	46.25	48.3
AT2G37000(TCP11)	0.45	0.55	0	0.5
AT2G45680(TCP9)	0	0	6.75	11.1
AT3G27010(TCP20)	23.95	18.45	23.95	19.85
AT3G45150(TCP16)	0.15	0.2	0.25	0.15
AT3G47620(TCP14)	35.9	40.1	38.15	42.4
AT5G60970(TCP5)	7.85	10.45	8.85	9.4
AT5G08070(TCP17)	3.1	4.55	2.2	3.6
AT4G18390(TCP2)	22.75	22.25	17.9	22.25
AT3G02150(TCP13)	12.45	10.05	12.1	6.85
AT3G15030(TCP4)	17.5	26.75	14.55	23.75
AT2G31070(TCP10)	15.25	27.05	14.2	21.9
AT1G30210(TCP24)	24.3	32.25	20.05	32.45
AT1G35560(TCP3)	20	20.45	16.6	16.15
AT1G67260(TCP1)	0	0	0	0
AT1G68800(TCP12)	0.2	0.2	0.2	0.15
AT3G18550(TCP18)	0.1	0.05	0.1	0.05

## Sheet: Table S9
Table S9 Gene interaction regulatory network of ATTCP12, ATTCP4 and ATTCP15.
Gene ID	Description	Gene ID	Description
AT1G68800	TCP12	AT4G39350	CESA2
AT1G68800	TCP12	AT1G14685	BPC2
AT5G20240	PI	AT1G68800	TCP12
AT3G54340	AP3	AT1G68800	TCP12
AT1G69120	AP1	AT1G68800	TCP12
AT3G15030	TCP4	AT1G25440	BBX15
AT3G15030	TCP4	AT2G46820	PSI-P
AT3G15030	TCP4	AT5G47840	AMK2
AT3G15030	TCP4	AT5G51110	Transcriptional coactivator/pterin dehydratase
AT3G15030	TCP4	AT5G38430	RBCS1B
AT3G15030	TCP4	AT4G13500	transmembrane protein
AT3G15030	TCP4	AT1G01320	TPR
AT3G15030	TCP4	AT5G66330	LRR
AT3G15030	TCP4	AT1G66980	SVL2 – SHV3-like 2
AT3G15030	TCP4	AT3G15840	MIR850 – ncRNA
AT3G15030	TCP4	AT4G13493	MIR850 – ncRNA
AT3G15030	TCP4	AT3G26290	CYP71B26 – cytochrome P450, family 71, subfamily B, polypeptide 26
AT3G15030	TCP4	AT5G36790	UBQ3 – polyubiquitin 3
AT3G15030	TCP4	AT5G48790	LPA3 – Low PSII Accumulation 3
AT3G15030	TCP4	AT5G60970	PTF1 – plastid transcription factor 1
AT3G15030	TCP4	AT5G51550	EXL3 – EXORDIUM like 3
AT3G15030	TCP4	AT1G72610	GER3 – germin 3
AT3G15030	TCP4	AT2G45680	TCP9 – TCP family transcription factor
AT3G15030	TCP4	AT1G07430	PP2CA – protein phosphatase 2CA
AT3G15030	TCP4	AT5G23210	SCPL34 – serine carboxypeptidase-like 34
AT3G15030	TCP4	AT4G02530	AT4G02530 – chloroplast thylakoid lumen protein
AT3G15030	TCP4	AT1G63360	AT1G63360 Disease resistance protein (CC-NBS-LRR class) family
AT3G15030	TCP4	AT1G30690	AT1G30690 Sec14p-like phosphatidylinositol transfer family protein in the Gene database
AT3G15030	TCP4	AT4G27820	BGLU10 – beta glucosidase 10
AT3G15030	TCP4	AT3G04870	PDS3 – phytoene desaturase 3
AT3G15030	TCP4	AT2G41680	NTRC – NADPH-dependent thioredoxin reductase C
AT3G15030	TCP4	AT5G56850	AT5G56850 – hypothetical protein
AT3G15030	TCP4	AT2G26580	INO – Plant-specific transcription factor YABBY family protein
AT3G15030	TCP4	AT4G01690	PPOX – Flavin containing amine oxidoreductase family
AT3G15030	TCP4	AT5G07240	IQD23 – IQ-domain 23
AT3G15030	TCP4	AT5G62170	TRM25 – LOW protein: M-phase inducer phosphatase-like protein
AT3G15030	TCP4	AT1G72600	AT1G72600 – hydroxyproline-rich glycoprotein family protein
AT3G15030	TCP4	AT1G70760	NdhL – inorganic carbon transport protein-like protein
AT3G15030	TCP4	AT5G46580	AT5G46580 pentatricopeptide (PPR) repeat-containing protein in the Gene database
AT3G15030	TCP4	AT3G47650	AT3G47650 – DnaJ/Hsp40 cysteine-rich domain superfamily protein
AT3G15030	TCP4	AT2G46830	CCA1 – circadian clock associated 1
AT3G15030	TCP4	AT3G53920	SIGC (AT3G53920) RNApolymerase sigma-subunit C in the Gene database
AT3G15030	TCP4	AT5G20935	at3g53920 reference sequences Transcript (2)Protein (2)
AT3G15030	TCP4	AT5G21430	NdhU – Chaperone DnaJ-domain superfamily protein
AT3G15030	TCP4	AT2G34860	EDA3 – DnaJ/Hsp40 cysteine-rich domain superfamily protein
AT3G15030	TCP4	AT1G20020	FNR1 – ferredoxin-NADP[+]-oxidoreductase 1
AT3G15030	TCP4	AT4G39350	CESA2 – cellulose synthase A2
AT3G15030	TCP4	AT5G66770	AT5G66770 GRAS family transcription factor in the Gene database
AT3G15030	TCP4	AT4G28750	PSAE-1 – Photosystem I reaction centre subunit IV / PsaE protein
AT3G15030	TCP4	AT1G04800	AT1G04800 – glycine-rich protein
AT3G15030	TCP4	AT4G11900	AT4G11900 S-locus lectin protein kinase family protein in the Gene database
AT3G15030	TCP4	AT1G18810	AT1G18810 – phytochrome kinase substrate-like protein
AT3G15030	TCP4	AT3G04070	NAC047 – NAC domain containing protein 47
AT3G15030	TCP4	AT4G16590	CSLA01 – cellulose synthase-like A01
AT3G15030	TCP4	AT1G75450	CKX5 – cytokinin oxidase 5
AT3G15030	TCP4	AT1G09340	CRB – chloroplast RNA binding protein
AT3G15030	TCP4	AT3G45050	AT3G45050 – transmembrane protein
AT3G15030	TCP4	AT5G40060	AT5G40060 – Disease resistance protein (NBS-LRR class) family
AT3G15030	TCP4	AT2G30424	ETC2 – Homeodomain-like superfamily protein
AT3G15030	TCP4	AT1G68590	PSRP3/1 – Ribosomal protein PSRP-3/Ycf65
AT3G15030	TCP4	AT1G75690	LQY1 – DnaJ/Hsp40 cysteine-rich domain superfamily protein
AT3G15030	TCP4	AT5G46690	bHLH071 – beta HLH protein 71
AT3G15030	TCP4	AT2G20570	GPRI1 – GBF's pro-rich region-interacting factor 1
AT3G15030	TCP4	AT1G58602	AT1G58602 LRR and NB-ARC domains-containing disease resistance protein in the Gene database
AT3G15030	TCP4	AT2G02070	IDD5 – indeterminate(ID)-domain 5
AT3G15030	TCP4	AT5G03040	iqd2 (AT5G03040) IQ-domain 2 in the Gene database
AT3G15030	TCP4	AT5G08070	TCP5 – TEOSINTE BRANCHED 1, cycloidea and PCF transcription factor 5
AT3G15030	TCP4	AT1G62780	UBQ3 – polyubiquitin 3
AT3G15030	TCP4	AT1G14685	BPC2 – basic pentacysteine 2
AT3G15030	TCP4	AT5G04770	CAT6 – cationic amino acid transporter 6
AT3G15030	TCP4	AT1G13260	RAV1 – related to ABI3/VP1 1
AT3G15030	TCP4	AT1G73830	BEE1 – BR enhanced expression 1
AT3G15030	TCP4	AT5G51910	AT5G51910 TCP family transcription factor in the Gene database
AT3G15030	TCP4	AT4G24930	AT4G24930 – thylakoid lumenal 17.9 kDa protein, chloroplast
AT3G15030	TCP4	AT4G17560	RPT2a – regulatory particle AAA-ATPase 2A
AT3G15030	TCP4	AT2G22190	TPPE – Haloacid dehalogenase-like hydrolase (HAD) superfamily protein
AT3G15030	TCP4	AT4G12970	STOMAGEN – stomagen
AT3G15030	TCP4	AT5G06390	FLA17 – FASCICLIN-like arabinogalactan protein 17 precursor
AT3G15030	TCP4	AT4G32980	ATH1 – homeobox protein ATH1
AT3G15030	TCP4	AT4G31380	FPF1 – flowering promoting factor 1
AT3G15030	TCP4	AT2G39870	AT3G55690 – hypothetical protein
AT3G15030	TCP4	AT5G03760	ATCSLA09 – Nucleotide-diphospho-sugar transferases superfamily protein
AT3G15030	TCP4	AT5G48190	AT5G48190 – glycosyltransferase family protein (DUF23)
AT3G15030	TCP4	AT1G33930	AT1G33900 – P-loop containing nucleoside triphosphate hydrolases superfamily protein
AT3G15030	TCP4	AT4G25990	CIA2 – chloroplast import apparatus 2
AT3G15030	TCP4	AT1G74940	AT1G74940 cyclin-dependent kinase, putative (DUF581) in the Gene database
AT3G15030	TCP4	AT5G09870	CESA6 – cellulose synthase 6
AT3G15030	TCP4	AT1G43560	TRX z – Thioredoxin z
AT3G15030	TCP4	AT3G22380	TIC – time for coffee
AT3G15030	TCP4	AT3G05730	AT3G05727 – S locus-related glycoprotein 1 (SLR1) binding pollen coat protein family
AT3G15030	TCP4	AT2G47910	CRR6 – chlororespiratory reduction 6
AT3G15030	TCP4	AT3G53720	CHX20 – cation/H+ exchanger 20
AT3G15030	TCP4	AT2G39250	SMZ – Integrase-type DNA-binding superfamily protein
AT3G15030	TCP4	AT3G09710	IQD1 – IQ-domain 1
AT3G15030	TCP4	AT4G33470	HDA14 – histone deacetylase 14
AT3G15030	TCP4	AT3G49260	iqd21 – IQ-domain 21
AT3G15030	TCP4	AT4G39770	TPPE – Haloacid dehalogenase-like hydrolase (HAD) superfamily protein
AT3G15030	TCP4	AT1G50450	AT1G50450 – Saccharopine dehydrogenase
AT3G15030	TCP4	AT5G45060	RPS4 – Disease resistance protein (TIR-NBS-LRR class) family
AT3G15030	TCP4	AT4G38580	FP6 – farnesylated protein 6
AT3G15030	TCP4	AT1G28330	AT2G33830 – Dormancy/auxin associated family protein
AT3G15030	TCP4	AT3G62910	APG3 – Peptide chain release factor 1
AT3G15030	TCP4	AT4G21210	RP1 – PPDK regulatory protein
AT3G15030	TCP4	AT3G26744	ICE1 – basic helix-loop-helix (bHLH) DNA-binding superfamily protein
AT3G15030	TCP4	AT1G73870	BBX16 – B-box type zinc finger protein with CCT domain-containing protein
AT3G15030	TCP4	AT4G26520	FBA5 – Aldolase superfamily protein
AT3G15030	TCP4	AT3G22121	AT3G22121 – ncRNA
AT3G15030	TCP4	AT2G29360	AT2G29360 NAD(P)-binding Rossmann-fold superfamily protein in the Gene database
AT3G15030	TCP4	AT3G50270	AT3G50270 – HXXXD-type acyl-transferase family protein
AT3G15030	TCP4	AT1G53233	AT1G53233 – ncRNA
AT3G15030	TCP4	AT5G49360	BXL1 – beta-xylosidase 1
AT3G15030	TCP4	AT3G47430	PEX11A – peroxin 11A
AT3G15030	TCP4	AT4G34720	VHA-C3 – vacuolar-type H[+]-ATPase C3
AT3G15030	TCP4	AT2G21530	AT2G21530 SMAD/FHA domain-containing protein in the Gene database
AT3G15030	TCP4	AT5G19220	ADG1 – ADP glucose pyrophosphorylase 1
AT3G15030	TCP4	AT1G76080	CDSP32 – chloroplastic drought-induced stress protein of 32 kD
AT3G15030	TCP4	AT1G05280	AT4G15240 – glycosyltransferase (DUF604
AT3G15030	TCP4	AT1G01080	AT1G01080 – RNA-binding (RRM/RBD/RNP motifs) family protein
AT3G15030	TCP4	AT5G36120	CCB3 – cofactor assembly, complex C (B6F)
AT3G15030	TCP4	AT4G27600	NARA5 – pfkB-like carbohydrate kinase family protein
AT3G15030	TCP4	AT5G13700	PAO1 – polyamine oxidase 1
AT3G15030	TCP4	AT5G06610	AT5G06610 – lipase (DUF620)
AT3G15030	TCP4	AT1G23040	ATMRK1 – Protein kinase superfamily protein
AT3G15030	TCP4	AT1G49750	AT1G49750 – Leucine-rich repeat (LRR) family protein
AT3G15030	TCP4	AT2G41250	AT2G41250 – Haloacid dehalogenase-like hydrolase (HAD) superfamily protein
AT3G15030	TCP4	AT1G57770	CRTISO – carotenoid isomerase
AT3G15030	TCP4	AT4G13410	CSLA03 – cellulose synthase-like A3
AT3G15030	TCP4	AT4G34950	AT4G34950 – Major facilitator superfamily protein
AT3G15030	TCP4	AT5G11060	KNAT3 – homeobox protein knotted-1-like 3
AT3G15030	TCP4	AT3G57800	AT3G57800 basic helix-loop-helix (bHLH) DNA-binding superfamily protein in the Gene database
AT3G15030	TCP4	AT5G27290	AT1G56180 – ATP-dependent zinc metalloprotease
AT3G15030	TCP4	AT1G45474	LHCA3 – PSI type III chlorophyll a/b-binding protein
AT3G15030	TCP4	AT2G44870	AT2G44870 – replicase polyprotein 1ab protein
AT3G15030	TCP4	AT3G21950	AT5G38020 – S-adenosyl-L-methionine-dependent methyltransferases superfamily protein
AT3G15030	TCP4	AT5G06839	TGA9 – bZIP transcription factor family protein
AT3G15030	TCP4	AT2G01870	AT2G01870 – transmembrane protein
AT3G15030	TCP4	AT5G64660	AT5G09800 – ARM repeat superfamily protein
AT3G15030	TCP4	AT1G32470	UBQ3 – polyubiquitin 3
AT3G15030	TCP4	AT2G44670	KIN11 – SNF1 kinase homolog 11
AT3G15030	TCP4	AT3G14420	GOX1 – Aldolase-type TIM barrel family protein
AT3G15030	TCP4	AT5G45680	FKBP13 – FK506-binding protein 13
AT3G15030	TCP4	AT1G52220	AT1G52220 CURVATURE THYLAKOID protein in the Gene database
AT3G15030	TCP4	AT5G22800	ALATS – Alanyl-tRNA synthetase
AT3G15030	TCP4	AT3G02550	LBD41 – LOB domain-containing protein 41
AT3G15030	TCP4	AT1G65800	RK2 (AT1G65800) receptor kinase 2 in the Gene database
AT3G15030	TCP4	AT4G35060	FP6 – farnesylated protein 6
AT3G15030	TCP4	AT3G55250	PDE329 – calcium homeostasis regulator
AT3G15030	TCP4	AT3G61470	LHCA4 – light-harvesting chlorophyll-protein complex I subunit A4
AT3G15030	TCP4	AT4G39970	AT4G39970 Haloacid dehalogenase-like hydrolase (HAD) superfamily protein in the Gene database
AT3G15030	TCP4	AT4G38730	AT2G21120 – magnesium transporter, putative (DUF803)
AT3G15030	TCP4	AT1G69850	NRT1:2 – nitrate transporter 1:2
AT3G15030	TCP4	AT2G17240	AT2G17240 – arginine/serine-rich-like splicing factor
AT3G15030	TCP4	AT3G11090	LBD21 – LOB domain-containing protein 21
AT3G15030	TCP4	AT4G24090	AT4G24090 homer protein in the Gene database
AT3G15030	TCP4	AT3G27350	AT3G27350 transcriptional regulator ATRX-like protein in the Gene database
AT3G15030	TCP4	AT4G37970	CAD6 – cinnamyl alcohol dehydrogenase 6
AT3G15030	TCP4	AT1G22690	AT1G22690 – Gibberellin-regulated family protein
AT3G15030	TCP4	AT1G05140	ARASP – chloroplastic membrane metallo proteases
AT3G15030	TCP4	AT3G29230	AT3G29230 Tetratricopeptide repeat (TPR)-like superfamily protein in the Gene database
AT3G15030	TCP4	AT5G08130	BIM1 – basic helix-loop-helix (bHLH) DNA-binding superfamily protein
AT3G15030	TCP4	AT1G71500	UBQ3 – polyubiquitin 3
AT3G15030	TCP4	AT4G24660	HB22 (AT4G24660) homeobox protein 22 in the Gene database
AT3G15030	TCP4	AT4G26530	FBA5 – Aldolase superfamily protein
AT3G15030	TCP4	AT3G13740	AT3G13740 Ribonuclease III family protein in the Gene database
AT3G15030	TCP4	AT3G14415	GOX1 – Aldolase-type TIM barrel family protein
AT3G15030	TCP4	AT1G68660	AT1G68660 Ribosomal protein L12/ ATP-dependent Clp protease adaptor protein ClpS family protein in the Gene database
AT3G15030	TCP4	AT1G61190	AT1G61190 LRR and NB-ARC domains-containing disease resistance protein in the Gene database
AT3G15030	TCP4	AT2G45680	TCP9 – TCP family transcription factor
AT3G15030	TCP4	AT5G08070	TCP5 – TEOSINTE BRANCHED 1, cycloidea and PCF transcription factor 5
AT3G15030	TCP4	AT5G60970	PTF1 – plastid transcription factor 1
AT3G15030	TCP4	AT5G51910	AT5G51910 TCP family transcription factor in the Gene database
AT3G15030	TCP4	AT5G51910	AT5G51910 TCP family transcription factor in the Gene database
AT1G30210	TCP2 – TEOSINTE BRANCHED 1, cycloidea and PCF transcription factor 2	AT3G15030	TCP4
AT1G24260	SEP3 – K-box region and MADS-box transcription factor family protein	AT3G15030	TCP4
AT5G20240	PI – K-box region and MADS-box transcription factor family protein	AT3G15030	TCP4
AT5G13790	AGL15 – AGAMOUS-like 15	AT3G15030	TCP4
AT5G41315	GL3 – basic helix-loop-helix (bHLH) DNA-binding superfamily protein	AT3G15030	TCP4
AT1G69120	AP1 – K-box region and MADS-box transcription factor family protein	AT3G15030	TCP4
AT2G20570	GPRI1 – GBF's pro-rich region-interacting factor 1	AT3G15030	TCP4
AT3G57600	AT3G57600 Integrase-type DNA-binding superfamily protein in the Gene database	AT3G15030	TCP4
AT4G24540	SVP – K-box region and MADS-box transcription factor family protein	AT3G15030	TCP4
AT2G26580	INO – Plant-specific transcription factor YABBY family protein	AT3G15030	TCP4
AT2G46400	WRKY46 – WRKY DNA-binding protein 46	AT3G15030	TCP4
AT1G18570	MYB51 – myb domain protein 51	AT3G15030	TCP4
AT5G14340	MYB40 – myb domain protein 40	AT3G15030	TCP4
AT5G56110	MYB80 – myb domain protein 103	AT3G15030	TCP4
AT3G30210	MYB121 – myb domain protein 121	AT3G15030	TCP4
AT3G12720	MYB67 – myb domain protein 67	AT3G15030	TCP4
AT1G74370	AT1G74370 RING/U-box superfamily protein in the Gene database	AT3G15030	TCP4
AT4G27950	RAP2.11 – related to AP2 11	AT3G15030	TCP4
AT1G79180	MYB72 – myb domain protein 72	AT3G15030	TCP4
AT2G02070	IDD5 – indeterminate(ID)-domain 5	AT3G15030	TCP4
AT1G30210	TCP2 – TEOSINTE BRANCHED 1, cycloidea and PCF transcription factor 2	AT3G15030	TCP4
AT3G23240	ERF1 – ethylene response factor 1	AT3G15030	TCP4
AT4G36740	HB40 – homeobox protein 40	AT3G15030	TCP4
AT3G12820	MYB10 – myb domain protein 10	AT3G15030	TCP4
AT1G74840	AT1G74840 Homeodomain-like superfamily protein in the Gene database	AT3G15030	TCP4
AT3G01530	MYB57 – myb domain protein 57	AT3G15030	TCP4
AT5G16600	MYB20 – myb domain protein 20	AT3G15030	TCP4
AT5G40330	MYB0 – myb domain protein 0	AT3G15030	TCP4
AT5G10140	FLC – K-box region and MADS-box transcription factor family protein	AT3G15030	TCP4
AT3G23250	MYB15 – myb domain protein 15	AT3G15030	TCP4
AT3G45170	GATA14 – GATA transcription factor 14	AT3G15030	TCP4
AT4G26030	AT4G26030 C2H2-like zinc finger protein in the Gene database	AT3G15030	TCP4
AT1G68320	MYB62 – myb domain protein 62	AT3G15030	TCP4
AT4G38620	MYB4 – myb domain protein 4	AT3G15030	TCP4
AT1G75490	AT1G75490 Integrase-type DNA-binding superfamily protein in the Gene database	AT3G15030	TCP4
AT1G69690	TCP15	AT5G23280	TCP4
AT1G69690	TCP15	AT3G47620	TCP15 – TCP family transcription factor
AT1G69690	TCP15	AT3G53950	AT3G53950 – glyoxal oxidase-related protein
AT1G69690	TCP15	AT4G17340	TIP2;3 – tonoplast intrinsic protein 2;3
AT1G69690	TCP15	AT5G21940	CPK4 – calcium-dependent protein kinase 4
AT1G69690	TCP15	AT5G54530	AT1G61667 – serine protease, putative (Protein of unknown function, DUF538)
AT1G69690	TCP15	AT4G37390	GH3.3 – Auxin-responsive GH3 family protein
AT1G69690	TCP15	AT2G39870	AT3G55690 – hypothetical protein
AT1G69690	TCP15	AT1G27040	NRT1:2 – nitrate transporter 1:
AT1G69690	TCP15	AT3G15500	NAC019 – NAC domain containing protein 19
AT1G69690	TCP15	AT4G39350	CESA2 – cellulose synthase A2
AT1G69690	TCP15	AT5G64260	EXL4 – EXORDIUM like 4
AT1G69690	TCP15	AT4G35780	STY46 – ACT-like protein tyrosine kinase family protein
AT1G69690	TCP15	AT2G21520	AT4G39170 – Sec14p-like phosphatidylinositol transfer family protein
AT1G69690	TCP15	AT4G21970	AT4G21970 – senescence regulator (Protein of unknown function, DUF584)
AT1G69690	TCP15	AT1G76890	GT2 (AT1G76890) Duplicated homeodomain-like superfamily protein in the Gene database
AT1G69690	TCP15	AT5G49360	BXL1 – beta-xylosidase 1
AT1G69690	TCP15	AT4G39800	MIPS1 – myo-inositol-1-phosphate synthase 1
AT1G69690	TCP15	AT3G04670	WRKY39 – WRKY DNA-binding protein 39
AT1G69690	TCP15	AT3G63280	NEK4 – NIMA-related kinase 4
AT1G69690	TCP15	AT2G45470	SOS5 – Fasciclin-like arabinogalactan family protein
AT1G69690	TCP15	AT1G14685	BPC2 – basic pentacysteine 2
AT1G69690	TCP15	AT4G32480	AT2G20670 – sugar phosphate exchanger, putative (DUF506)
AT1G69690	TCP15	AT2G05160	AT2G05160 CCCH-type zinc fingerfamily protein with RNA-binding domain-containing protein in the Gene database
AT1G69690	TCP15	AT5G03760	ATCSLA09 – Nucleotide-diphospho-sugar transferases superfamily protein
AT1G69690	TCP15	AT1G73870	BBX16 – B-box type zinc finger protein with CCT domain-containing protein
AT1G69690	TCP15	AT4G09890	AT4G09890 – mediator of RNA polymerase II transcription subunit, putative (DUF3511)
AT1G69690	TCP15	AT3G15510	NAC6 – NAC domain containing protein 6
AT1G69690	TCP15	AT3G22104	AT3G22104 Phototropic-responsive NPH3 family protein in the Gene database
AT1G69690	TCP15	AT1G69270	RPK1 – receptor-like protein kinase 1
AT1G69690	TCP15	AT5G51550	EXL3 – EXORDIUM like 3
AT1G69690	TCP15	AT1G01950	ARK3 – armadillo repeat kinesin 3
AT1G69690	TCP15	AT3G02810	AT3G02810 – Protein kinase superfamily protein
AT1G69690	TCP15	AT1G09390	AT1G09390 GDSL-like Lipase/Acylhydrolase superfamily protein in the Gene database
AT1G69690	TCP15	AT1G52890	NAC019 – NAC domain containing protein 19
AT1G69690	TCP15	AT5G65630	GTE7 – global transcription factor group E7
AT1G69690	TCP15	AT4G28640	IAA11 – indole-3-acetic acid inducible 11
AT1G69690	TCP15	AT5G10550	GTE7 – global transcription factor group E7
AT1G69690	TCP15	AT1G47520	AT1G47520 – hypothetical protein
AT1G69690	TCP15	AT5G48190	AT5G48190 – glycosyltransferase family protein (DUF23)
AT1G69690	TCP15	AT1G01320	UBQ3 – polyubiquitin 3
AT1G69690	TCP15	AT1G53840	PME1 – pectin methylesterase 1
AT1G69690	TCP15	AT3G13650	AT3G13650 – Disease resistance-responsive (dirigent-like protein) family protein
AT1G69690	TCP15	AT3G08530	AT3G08530 Clathrin, heavy chain in the Gene database
AT1G69690	TCP15	AT2G39950	AT2G39950 – flocculation protein
AT1G69690	TCP15	AT1G16510	AT1G16510 – SAUR-like auxin-responsive protein family
AT1G69690	TCP15	AT5G66770	AT5G66770 GRAS family transcription factor in the Gene database
AT1G69690	TCP15	AT3G27350	AT3G27350 transcriptional regulator ATRX-like protein in the Gene database
AT1G69690	TCP15	AT4G39770	TPPE – Haloacid dehalogenase-like hydrolase (HAD) superfamily protein
AT1G69690	TCP15	AT5G02220	AT5G02220 cyclin-dependent kinase inhibitor in the Gene database
AT1G69690	TCP15	AT2G41250	AT2G41250 – Haloacid dehalogenase-like hydrolase (HAD) superfamily protein
AT1G69690	TCP15	AT3G11660	AT4G01410 – Late embryogenesis abundant (LEA) hydroxyproline-rich glycoprotein family
AT1G69690	TCP15	AT5G11230	AT5G11230 Nucleotide-sugar transporter family protein in the Gene database
AT1G69690	TCP15	AT5G22740	ATCSLA09 – Nucleotide-diphospho-sugar transferases superfamily protein
AT1G69690	TCP15	AT2G37640	EXP3 – Barwin-like endoglucanases superfamily protein
AT1G69690	TCP15	AT1G15740	MLO4 – Seven transmembrane MLO family protein
AT1G69690	TCP15	AT1G73830	BEE1 – BR enhanced expression 1
AT1G69690	TCP15	AT3G02550	LBD41 – LOB domain-containing protein 41
AT1G69690	TCP15	AT5G19140	AILP1 – aluminum induced protein with YGL and LRDR motifs
AT1G69690	TCP15	AT1G75640	AT1G75640 Leucine-rich receptor-like protein kinase family protein in the Gene database
AT1G69690	TCP15	AT3G50530	EIR1 – Auxin efflux carrier family protein
AT1G69690	TCP15	AT4G17670	AT4G17670 senescence-associated family protein (DUF581) in the Gene database
AT1G69690	TCP15	AT1G08930	ERD6 – Major facilitator superfamily protein
AT1G69690	TCP15	AT3G50080	VFB2 – VIER F-box protein 2
AT1G69690	TCP15	AT5G47390	AT5G47390 myb-like transcription factor family protein in the Gene database
AT1G69690	TCP15	AT4G34050	CCoAOMT1 – S-adenosyl-L-methionine-dependent methyltransferases superfamily protein
AT1G69690	TCP15	AT2G23460	XLG2 – extra-large GTP-binding protein 2
AT1G69690	TCP15	AT1G68840	RAV2 – related to ABI3/VP1
AT1G69690	TCP15	AT1G76180	ERD14 – Dehydrin family protein
AT1G69690	TCP15	AT3G22380	TIC – time for coffee
AT1G69690	TCP15	AT1G80130	AT1G80130 – Tetratricopeptide repeat (TPR)-like superfamily protein
AT1G69690	TCP15	AT3G01510	LSF1 – like SEX4 1
AT1G69690	TCP15	AT3G19380	PUB26 – plant U-box 26
AT1G69690	TCP15	AT5G59220	HAI1 – PP2C protein (Clade A protein phosphatases type 2C)
AT1G69690	TCP15	AT4G01070	GT72B1 – UDP-Glycosyltransferase superfamily protein
AT1G69690	TCP15	AT4G30780	VAMP714 – vesicle-associated membrane protein 714
AT1G69690	TCP15	AT5G64660	AT5G09800 – ARM repeat superfamily protein
AT1G69690	TCP15	AT5G03040	iqd2 (AT5G03040) IQ-domain 2 in the Gene database
AT1G69690	TCP15	AT5G21482	CKX7 – cytokinin oxidase 7
AT1G69690	TCP15	AT1G80610	AT1G80610 hypothetical protein in the Gene database
AT1G69690	TCP15	AT1G02660	AT3G62590 – alpha/beta-Hydrolases superfamily protein
AT1G69690	TCP15	AT3G52840	BGAL2 (AT3G52840) beta-galactosidase 2 in the Gene database
AT1G69690	TCP15	AT1G01630	AT1G01630 Sec14p-like phosphatidylinositol transfer family protein in the Gene database
AT1G69690	TCP15	AT4G20940	GHR1 (AT4G20940) Leucine-rich receptor-like protein kinase family protein in the Gene database
AT1G69690	TCP15	AT1G69160	AT1G69160 – suppressor
AT1G69690	TCP15	AT1G74940	AT1G74940 cyclin-dependent kinase, putative (DUF581) in the Gene database
AT1G69690	TCP15	AT4G23490	AT4G23490 fringe-like protein (DUF604) in the Gene database
AT1G69690	TCP15	AT1G15800	AT1G80610 – hypothetical protein
AT1G69690	TCP15	AT4G22570	APT1 – adenine phosphoribosyl transferase 1
AT1G69690	TCP15	AT4G20170	GALS2 – glycosyltransferase family protein (DUF23)
AT1G69690	TCP15	AT2G05760	PDE135 – Xanthine/uracil permease family protein
AT1G69690	TCP15	AT5G04770	CAT6 – cationic amino acid transporter 6
AT1G69690	TCP15	AT3G09710	IQD1 – IQ-domain 1
AT1G69690	TCP15	AT1G72430	AT1G72430 – SAUR-like auxin-responsive protein family
AT1G69690	TCP15	AT3G05120	GID1A – alpha/beta-Hydrolases superfamily protein
AT1G69690	TCP15	AT1G49600	RBP47B – RNA-binding protein 47B
AT1G69690	TCP15	AT5G51910	AT5G51910 TCP family transcription factor in the Gene database
AT1G69690	TCP15	AT4G31550	WRKY11 – WRKY DNA-binding protein 11
AT1G69690	TCP15	AT5G27320	GID1A – alpha/beta-Hydrolases superfamily protein
AT1G69690	TCP15	AT5G67350	AT5G67350 – hypothetical protein
AT1G69690	TCP15	AT5G09870	CESA6 – cellulose synthase 6
AT1G69690	TCP15	AT5G61570	AT5G61570 Protein kinase superfamily protein in the Gene database
AT1G69690	TCP15	AT2G45430	AHL18 – AT-hook motif nuclear-localized protein 18
AT1G69690	TCP15	AT2G39010	PIP2E – plasma membrane intrinsic protein 2E
AT1G69690	TCP15	AT1G04240	SHY2 – AUX/IAA transcriptional regulator family protein
AT1G69690	TCP15	AT3G13750	BGAL1 (AT3G13750) beta galactosidase 1 in the Gene database
AT1G69690	TCP15	AT1G53700	WAG2 – Protein kinase superfamily protein
AT1G69690	TCP15	AT2G25520	AT2G25520 Drug/metabolite transporter superfamily protein in the Gene database
AT1G69690	TCP15	AT4G20070	UAH – ureidoglycolate amidohydrolase
AT1G69690	TCP15	AT1G04310	ERS2 – ethylene response sensor 2
AT1G69690	TCP15	AT1G02640	BXL1 – beta-xylosidase 1
AT1G69690	TCP15	AT1G65590	HEXO1 – beta-hexosaminidase 1
AT1G69690	TCP15	AT1G80530	AT1G80530 – Major facilitator superfamily protein
AT1G69690	TCP15	AT3G57880	AT3G57880 Calcium-dependent lipid-binding (CaLB domain) plant phosphoribosyltransferase family protein in the Gene database
AT1G69690	TCP15	AT5G44680	AT5G44680 – DNA glycosylase superfamily protein
AT1G69690	TCP15	AT3G57040	ARR9 – response regulator 9
AT1G69690	TCP15	AT3G44610	ERF6 – ethylene responsive element binding factor 6
AT1G69690	TCP15	AT3G12600	NUDT16 – nudix hydrolase homolog 16
AT1G69690	TCP15	AT2G17040	NAC036 – NAC domain containing protein 36
AT1G69690	TCP15	AT2G41310	ARR9 – response regulator 9
AT1G69690	TCP15	AT1G13260	RAV1 – related to ABI3/VP1 1
AT1G69690	TCP15	AT4G39010	GH9B18 – glycosyl hydrolase 9B18
AT1G69690	TCP15	AT1G21050	AT1G76610 – MIZU-KUSSEI-like protein (Protein of unknown function, DUF617)
AT1G69690	TCP15	AT2G38070	AT2G38070 – LOW protein: UPF0503-like protein, putative (DUF740)
AT1G69690	TCP15	AT4G26140	BGAL12 (AT4G26140) beta-galactosidase 12 in the Gene database
AT1G69690	TCP15	AT1G56110	NOP56 – NOP56-like pre RNA processing ribonucleoprotein
AT1G69690	TCP15	AT1G75060	AT1G75060 histone deacetylase complex subunit in the Gene database
AT1G69690	TCP15	AT1G25440	BBX16 – B-box type zinc finger protein with CCT domain-containing protein
AT1G69690	TCP15	AT2G40610	EXPA2 – expansin A2
AT1G69690	TCP15	AT2G45680	TCP9 – TCP family transcription factor
AT1G69690	TCP15	AT5G47370	HB-2 – homeobox protein 2
AT1G69690	TCP15	AT5G55580	AT5G55580 – Mitochondrial transcription termination factor family protein
AT1G69690	TCP15	AT5G62170	TRM25 – LOW protein: M-phase inducer phosphatase-like protein
AT1G69690	TCP15	AT1G27100	AT1G27100 Actin cross-linking protein in the Gene database
AT1G69690	TCP15	AT1G75450	CKX5 – cytokinin oxidase 5
AT1G69690	TCP15	AT1G18400	BEE1 – BR enhanced expression 1
AT1G69690	TCP15	AT5G25620	YUC6 – Flavin-binding monooxygenase family protein
AT1G69690	TCP15	AT5G16500	AT3G02810 – Protein kinase superfamily protein
AT1G69690	TCP15	AT1G10130	ECA3 – endoplasmic reticulum-type calcium-transporting ATPase 3
AT1G69690	TCP15	AT5G64740	CESA6 – cellulose synthase 6
AT1G69690	TCP15	AT5G65420	CYCD2;1 – Cyclin D2;1
AT1G69690	TCP15	AT4G38470	STY46 – ACT-like protein tyrosine kinase family protein
AT1G69690	TCP15	AT1G79110	BRG3 – SBP (S-ribonuclease binding protein) family protein
AT1G69690	TCP15	AT3G63200	PLP9 – PATATIN-like protein 9
AT1G69690	TCP15	AT1G76160	SKS6 – SKU5-similar 6
AT1G69690	TCP15	AT4G28720	YUC8 – Flavin-binding monooxygenase family protein
AT1G69690	TCP15	AT1G52290	PERK15 – Protein kinase superfamily protein
AT1G69690	TCP15	AT4G38580	FP6 – farnesylated protein 6
AT1G69690	TCP15	AT4G14680	APS1 – ATP sulfurylase 1
AT1G69690	TCP15	AT4G36540	HBI1 – basic helix-loop-helix (bHLH) DNA-binding superfamily protein
AT1G69690	TCP15	AT4G36180	AT4G36180 Leucine-rich receptor-like protein kinase family protein in the Gene database
AT1G69690	TCP15	AT5G43270	SPL2 – squamosa promoter binding protein-like 2
AT1G69690	TCP15	AT2G26250	KCS10 – 3-ketoacyl-CoA synthase 10
AT1G69690	TCP15	AT1G02610	GRF9 – general regulatory factor 9
AT1G69690	TCP15	AT4G35060	FP6 – farnesylated protein 6
AT1G69690	TCP15	AT2G28780	AT2G28780 – P-hydroxybenzoic acid efflux pump subunit
AT1G69690	TCP15	AT4G17800	ESC – Putative AT-hook DNA-binding family protein
AT1G69690	TCP15	AT3G52720	ACA1 – alpha carbonic anhydrase 1
AT1G69690	TCP15	AT1G06170	AT1G06170 basic helix-loop-helix (bHLH) DNA-binding superfamily protein in the Gene database
AT1G69690	TCP15	AT5G10510	AIL6 – AINTEGUMENTA-like 6
AT1G69690	TCP15	AT3G14850	TBL41 – TRICHOME BIREFRINGENCE-LIKE 41
AT1G69690	TCP15	AT5G50900	AT5G50900 – ARM repeat superfamily protein
AT1G69690	TCP15	AT4G30240	AT4G30240 Syntaxin/t-SNARE family protein in the Gene database
AT1G69690	TCP15	AT2G42900	AT2G42900 – Plant basic secretory protein (BSP) family protein
AT1G69690	TCP15	AT1G77390	CYCA1;2 – CYCLIN A1;2
AT1G69690	TCP15	AT2G42150	AT2G42150 – DNA-binding bromodomain-containing protein
AT1G69690	TCP15	AT3G20640	AT3G20640 basic helix-loop-helix (bHLH) DNA-binding superfamily protein in the Gene database
AT1G69690	TCP15	AT2G30520	RPT2 – Phototropic-responsive NPH3 family protein
AT1G69690	TCP15	AT1G29980	AT2G34510 – choice-of-anchor C domain protein, putative (Protein of unknown function, DUF642)
AT1G69690	TCP15	AT4G38730	AT2G21120 – magnesium transporter, putative (DUF803)
AT1G69690	TCP15	AT3G58850	PAR1 – phy rapidly regulated 1
AT1G69690	TCP15	AT3G56620	UMAMIT10 (AT3G56620) nodulin MtN21 /EamA-like transporter family protein in the Gene database
AT1G69690	TCP15	AT5G06390	FLA17 – FASCICLIN-like arabinogalactan protein 17 precursor
AT1G69690	TCP15	AT3G63180	TIC – time for coffee
AT1G69690	TCP15	AT3G50340	AT5G67020 – hypothetical protein
AT1G69690	TCP15	AT3G16690	SWEET17 – Nodulin MtN3 family protein
AT1G69690	TCP15	AT1G27390	TOM20-2 – translocase outer membrane 20-2
AT1G69690	TCP15	AT2G30590	WRKY21 – WRKY DNA-binding protein 21
AT1G69690	TCP15	AT5G06470	AT5G01420 – Glutaredoxin family protein
AT1G69690	TCP15	AT2G05790	AT2G05790 – O-Glycosyl hydrolases family 17 protein
AT1G69690	TCP15	AT5G25190	ESE3 – Integrase-type DNA-binding superfamily protein
AT1G69690	TCP15	AT3G19130	RBP47B – RNA-binding protein 47B
AT1G69690	TCP15	AT2G47260	WRKY23 – WRKY DNA-binding protein 23
AT1G69690	TCP15	AT2G45680	TCP9 – TCP family transcription factor
AT1G69690	TCP15	AT3G47620	TCP15 – TCP family transcription factor
AT1G69690	TCP15	AT5G23280	AT5G23280 TCP family transcription factor in the Gene database
AT1G69690	TCP15	AT5G51910	AT5G51910 TCP family transcription factor in the Gene database
AT1G69690	TCP15	AT5G51910	AT5G51910 TCP family transcription factor in the Gene database
AT5G13790	AGL15 – AGAMOUS-like 15	AT1G69690	TCP15
AT5G07310	AT5G07310 Integrase-type DNA-binding superfamily protein in the Gene database	AT1G69690	TCP15
AT1G09530	PIF3 – phytochrome interacting factor 3	AT1G69690	TCP15
AT3G59060	PIF4 – phytochrome interacting factor 4	AT1G69690	TCP15
AT3G54990	SMZ – Integrase-type DNA-binding superfamily protein	AT1G69690	TCP15
AT1G69120	AP1 – K-box region and MADS-box transcription factor family protein	AT1G69690	TCP15
AT4G36920	AP2 – Integrase-type DNA-binding superfamily protein	AT1G69690	TCP15
AT1G24260	SEP3 – K-box region and MADS-box transcription factor family protein	AT1G69690	TCP15
AT2G43010	PIF4 – phytochrome interacting factor 4	AT1G69690	TCP15
